# Supplementary material for: Genomic insights into the taxonomic status of the Bacillus cereus group
Source: Sci Rep. 2015 Sep 16;5:14082. doi: 10.1038/srep14082 (PMC4571650; doi:10.1038/srep14082)
Supplement: Supplementary Table S5 [file srep14082-s2.xls]

## Sheet: Data S1
Table caption:
Complete list of the 225 strains used in this study with detailed annotations. The prefix “BCG” is an abbreviation of Bacillus cereus group. If a respective reference gene sequence (compare column names) resulted in a highly significant hit (using blastn) in the respective genome sequence, this was marked by the symbol “+”, else “-”. For the complete genome sequence, only the main chromosome's ac…
Serial_number	Internal_ID	Group label	New species name	Strain Original name	type strain	The copy numbers of the 16S rDNA	cry protein	pOX1(-like) and pXO2(-like) plasmids in this study	pOX1(-like) and pXO2(-like) plasmids in other study [Reference]	cyaA	pagA	lef	repX	capA	capB	capC	capD	capE	repS	Accession	Status	Chrs	Plasmids	Size (Mb)	G+C content (mol%)	Clustering_OPTSIL_i0.032160084_f0.5	Clustering_OPTSIL_i0.0361095_f0.5	Clustering_OPTSIL_i0.0402718445_f0.5	Type_Clustering_0.032160084	Type_Clustering_0.0361095	Type_Clustering_0.0402718445
1	T108	BCG01-01	B. anthracis	B. anthracis 3154	no	11	missing	Neither	Neither [1]	-	-	-	-	-	-	-	-	-	-	NZ_ANFF01000000	Scaffolds or contigs	-	-	5	35.4	31	28	24	T23	T23	T23
2	T97	BCG01-02	B. anthracis	B. anthracis 3166	no	11	missing	pXO1, pXO2	pXO1, pXO2 [1]	+	+	+	+	+	+	+	+	+	+	NZ_ANFG01000000	Scaffolds or contigs	-	-	5.51	35.2	31	28	24	T23	T23	T23
3	T92	BCG01-03	B. anthracis	B. anthracis A0174	no	9	missing	pXO1	pXO1, pXO2 [2]	+	+	+	+	-	-	-	-	-	-	NZ_ABLT01000000	Scaffolds or contigs	-	-	5.29	35.2	31	28	24	T23	T23	T23
4	T100	BCG01-04	B. anthracis	B. anthracis A0193	no	10	missing	pXO1, pXO2	pXO1, pXO2 [3,4]	+	+	+	+	+	+	+	+	+	+	ABKF01000000	Scaffolds or contigs	-	-	5.39	35.1	31	28	24	T23	T23	T23
5	T104	BCG01-05	B. anthracis	B. anthracis A0248	no	11	missing	pXO1, pXO2	pXO1, pXO2 [5]	+	+	+	+	+	+	+	+	+	+	NC_012659.1	complete	1	2	5.5	35.3	31	28	24	T23	T23	T23
6	T151	BCG01-06	B. anthracis	B. anthracis A0389	no	11	missing	pXO1, pXO2	pXO1 [4]	+	+	+	+	+	+	+	+	+	+	NZ_ABLB01000000	Scaffolds or contigs	-	2	5.42	35.2	31	28	24	T23	T23	T23
7	T41	BCG01-07	B. anthracis	B. anthracis A0442	no	9	missing	pXO1, pXO2	pXO1 [4]	+	+	+	+	+	+	+	+	+	+	NZ_ABKG01000000	Scaffolds or contigs	-	-	5.37	35.2	31	28	24	T23	T23	T23
8	T84	BCG01-08	B. anthracis	B. anthracis A0465	no	10	missing	pXO1, pXO2	pXO1 [4]	+	+	+	+	+	+	+	+	+	+	ABLH01000000	Scaffolds or contigs	-	-	5.41	35.2	31	28	24	T23	T23	T23
9	T69	BCG01-09	B. anthracis	B. anthracis A0488	yes	9	missing	pXO1, pXO2	ND	+	+	+	+	+	+	+	+	+	+	ABJC01000000	Scaffolds or contigs	-	-	5.39	35.2	31	28	24	T23	T23	T23
10	T181	BCG01-10	B. anthracis	B. anthracis A1055	no	11	missing	pXO2	pXO1, pXO2 [6]	-	-	-	-	+	+	+	+	+	+	NZ_AAEO01000000	Scaffolds or contigs	-	-	5.37	35.3	31	28	24	T23	T23	T23
11	T154	BCG01-11	B. anthracis	B. anthracis A2012	no	NA	missing	pXO1, pXO2	pXO1, pXO2 [7]	+	+	+	+	+	+	+	+	+	+	AAAC01000001	Scaffolds or contigs	-	2	5.37	35.3	31	28	24	T23	T23	T23
12	T161	BCG01-12	B. anthracis	B. anthracis Ames	no	11	missing	pXO1, pXO2	pXO1, pXO2 [8]	+	+	+	+	+	+	+	+	+	+	NC_003997.3	complete	1	-	5.23	35.4	31	28	24	T23	T23	T23
13	T23	BCG01-13	B. anthracis	B. anthracis Ames Ancestor	no	11	missing	pXO1, pXO2	pXO1, pXO2 [6]	-	-	-	-	-	-	-	-	-	-	NC_007530.2	complete	1	2	5.5	35.3	31	28	24	T23	T23	T23
14	T146	BCG01-14	B. anthracis	B. anthracis Australia 94	no	11	missing	pXO1, pXO2	pXO1, pXO2 [6]	+	+	+	+	+	+	+	+	+	+	NZ_AAES01000000	Scaffolds or contigs	-	-	5.5	35.2	31	28	24	T23	T23	T23
15	T14	BCG01-15	B. anthracis	B. anthracis BF1	no	1	missing	pXO1, pXO2	pXO1, pXO2 [9]	+	+	+	+	+	+	+	+	+	+	NZ_AMDT01000000	Scaffolds or contigs	-	1	5.43	35.1	31	28	24	T23	T23	T23
16	T117	BCG01-16	B. anthracis	B. anthracis Carbosap	no	12	missing	pXO1, pXO2	pXO1, pXO2 [10]	+	+	+	+	+	+	+	+	+	+	NZ_ANAO01000000	Scaffolds or contigs	-	-	5.4	35.1	31	28	24	T23	T23	T23
17	T136	BCG01-17	B. anthracis	B. anthracis CDC 684	no	11	missing	pXO1, pXO2	pXO1, pXO2 [11]	+	+	+	+	+	+	+	+	+	+	NC_012581.1	complete	1	2	5.51	35.3	31	28	24	T23	T23	T23
18	T20	BCG01-18	B. anthracis	B. anthracis CNEVA-9066	no	11	missing	pXO1, pXO2	pXO1, pXO2 [6]	+	+	+	+	+	+	+	+	+	+	NZ_AAEN01000000	Scaffolds or contigs	-	-	5.49	35.2	31	28	24	T23	T23	T23
19	T10	BCG01-19	B. anthracis	B. anthracis Gmb1	no	13	missing	Neither	ND	-	-	-	-	-	-	-	-	-	-	CAVE010000000	Scaffolds or contigs	-	-	5.18	35.2	31	28	24	T23	T23	T23
20	T217	BCG01-20	B. anthracis	B. anthracis H9401	no	10	missing	pXO1, pXO2	pXO1, pXO2 [12]	+	+	+	+	+	+	+	+	+	+	NC_017729.1	complete	1	2	5.5	35.3	31	28	24	T23	T23	T23
21	T52	BCG01-21	B. anthracis	B. anthracis Heroin Ba4599	no	9	missing	pXO1, pXO2	pXO1, pXO2 [13]	+	+	+	+	+	+	+	+	+	+	NZ_AGQP01000000	Scaffolds or contigs	-	-	5.47	35.1	31	28	24	T23	T23	T23
22	T144	BCG01-22	B. anthracis	B. anthracis Kruger B	no	11	missing	pXO1, pXO2	pXO1, pXO2 [6]	+	+	+	+	+	+	+	+	+	+	NZ_AAEQ01000000	Scaffolds or contigs	-	-	5.47	35.1	31	28	24	T23	T23	T23
23	T26	BCG01-23	B. anthracis	B. anthracis Sen2Col2	no	10	missing	Neither	ND	-	-	-	-	-	-	-	-	-	-	CAVC010000000	Scaffolds or contigs	-	-	5.17	35.2	31	28	24	T23	T23	T23
24	T67	BCG01-24	B. anthracis	B. anthracis Sen3	no	10	missing	Neither	ND	-	-	-	-	-	-	-	-	-	-	CAVD010000000	Scaffolds or contigs	-	-	5.17	35.2	31	28	24	T23	T23	T23
25	T95	BCG01-25	B. anthracis	B. anthracis Sterne	no	11	missing	pXO1, pXO2	pXO1, pXO2 [6]	+	+	+	+	-	-	-	-	-	-	NC_005945.1	complete	1	-	5.23	35.4	31	28	24	T23	T23	T23
26	T189	BCG01-26	B. anthracis	B. anthracis Tsiankovskii-I	no	12	missing	pXO1, pXO2	pXO1, pXO2 The NCBI database	+	+	+	+	+	+	+	+	+	+	NZ_ABDN02000000	Scaffolds or contigs	-	-	5.5	35.2	31	28	24	T23	T23	T23
27	T47	BCG01-27	B. anthracis	B. anthracis UR-1	no	1	missing	pXO1, pXO2	pXO1, pXO2 [14]	+	+	+	+	+	+	+	+	+	+	NZ_ALNY01000000	Scaffolds or contigs	-	-	5.45	35.1	31	28	24	T23	T23	T23
28	T76	BCG01-28	B. anthracis	B. anthracis Vollum	no	12	missing	pXO1, pXO2	pXO1, pXO2 [6]	+	+	+	+	+	+	+	+	+	+	NZ_AAEP01000000	Scaffolds or contigs	-	-	5.49	35.2	31	28	24	T23	T23	T23
29	T149	BCG01-29	B. anthracis	B. anthracis Western North America USA6153	no	12	missing	pXO1, pXO2	pXO1, pXO2 [6]	+	+	+	+	+	+	+	+	+	+	NZ_AAER01000000	Scaffolds or contigs	-	-	5.51	35.2	31	28	24	T23	T23	T23
30	T19	BCG01-30	B. anthracis	B. cereus 03BB102	no	14	missing	pXO1, pXO2	pXO1 [15]	+	+	+	+	+	+	+	+	+	-	NC_012472.1	complete	1	1	5.45	35.3	31	28	24	T23	T23	T23
31	T85	BCG01-31	B. anthracis	B. cereus 03BB108	no	14	missing	pXO1-like, pXO2	Neither [15]	+	-	-	-	+	+	+	+	+	+	NZ_ABDM02000000	Scaffolds or contigs	-	-	5.93	34.9	31	28	24	T23	T23	T23
32	T197	BCG01-32	B. anthracis	B. cereus 95 8201	no	1	missing	Neither	Neither [16]	-	-	-	-	-	-	-	-	-	-	NZ_CM000727.1	Scaffolds or contigs	1	-	5.58	35.1	31	28	24	T23	T23	T23
33	T114	BCG01-33	B. anthracis	B. cereus AH820	no	12	missing	pXO1-like	pXO1-like [16]	-	-	-	+	-	-	-	-	-	-	NC_011773.1	complete	1	3	5.59	35.3	31	28	24	T23	T23	T23
34	T123	BCG01-34	B. anthracis	B. cereus BGSC 6E1	no	1	missing	Neither	Neither [16]	-	-	-	-	-	-	-	-	-	-	NZ_CM000716.1	Scaffolds or contigs	1	-	5.73	35	31	28	24	T23	T23	T23
35	T183	BCG01-35	B. anthracis	B. cereus biovar anthracis CI	no	11	missing	pXO1, pXO2	pXO1, pXO2 [16]	+	+	+	+	+	+	+	+	+	+	NC_014335.1	complete	1	3	5.49	35.3	31	28	24	T23	T23	T23
36	T141	BCG01-36	B. anthracis	B. cereus E33L	no	13	missing	Neither	Neither [16]	-	-	-	-	-	-	-	-	-	-	NC_006274.1	complete	1	5	5.84	35.2	31	28	24	T23	T23	T23
37	T42	BCG01-37	B. anthracis	B. cereus F837/76	no	12	missing	Neither	ND	-	-	-	-	-	-	-	-	-	-	NC_016779.1	complete	1	2	5.29	35.4	31	28	24	T23	T23	T23
38	T30	BCG01-38	B. anthracis	B. cereus ISP319	no	11	missing	pXO2-like	pXO1, pXO2 [17]	-	-	-	-	-	-	-	-	-	+	NZ_AHEK01000000	Scaffolds or contigs	-	-	5.37	35.1	31	28	24	T23	T23	T23
39	T118	BCG01-39	B. anthracis	B. cereus NVH0597-99	no	14	missing	Neither	ND	-	-	-	-	-	-	-	-	-	-	NZ_ABDK02000000	Scaffolds or contigs	-	-	5.35	35.3	31	28	24	T23	T23	T23
40	T64	BCG01-40	B. anthracis	B. cereus Rock3-42	no	1	missing	Neither	Neither [16]	-	-	-	-	-	-	-	-	-	-	NZ_CM000732.1	Scaffolds or contigs	1	-	5.2	35.2	31	28	24	T23	T23	T23
41	T139	BCG01-41	B. anthracis	B. cereus SJ1	no	1	missing	Neither	ND	-	-	-	-	-	-	-	-	-	-	NZ_ADFM01000000	Scaffolds or contigs	-	-	5.16	35.4	31	28	24	T23	T23	T23
42	T212	BCG01-42	B. anthracis	B. cereus W	no	14	missing	Neither	ND	-	-	-	-	-	-	-	-	-	-	NZ_ABCZ02000000	Scaffolds or contigs	-	-	5.24	35.5	31	28	24	T23	T23	T23
43	T159	BCG01-43	B. anthracis	Bacillus sp. WBUNB001	no	15	missing	pXO1-like	ND	-	-	-	+	-	-	-	-	-	-	NZ_ANAU01000000	Scaffolds or contigs	-	-	5.61	35.1	31	28	24	T23	T23	T23
44	T140	BCG01-44	B. anthracis	B. thuringiensis serovar andalousiensis BGSC 4AW1	no	1	+	Neither	Neither [16]	-	-	-	-	-	-	-	-	-	-	NZ_CM000754.1	Scaffolds or contigs	1	-	5.49	35.1	31	28	24	T23	T23	T23
45	T216	BCG01-45	B. anthracis	B. thuringiensis serovar konkukian 97-27	no	14	missing	pXO2-like	Neither [16]	-	-	-	-	-	-	-	-	-	+	NC_005957.1	complete	1	1	5.31	35.4	31	28	24	T23	T23	T23
46	T56	BCG01-46	B. anthracis	B. thuringiensis serovar monterrey BGSC 4AJ1	no	1	+	pXO2	Neither [16]	-	-	-	-	+	+	+	+	+	-	NZ_CM000752.1	Scaffolds or contigs	1	-	6.49	34.7	31	28	24	T23	T23	T23
47	T43	BCG01-47	B. anthracis	B. thuringiensis serovar pondicheriensis BGSC 4BA1	no	1	missing	pXO2-like	pXO2-like [16]	-	-	-	-	-	-	-	-	-	+	NZ_CM000755.1	Scaffolds or contigs	1	-	6.03	34.9	31	28	24	T23	T23	T23
48	T186	BCG01-48	B. anthracis	B. thuringiensis serovar pulsiensis BGSC 4CC1	no	1	+	pXO1-like	pXO1-like [16]	-	-	-	+	-	-	-	-	-	-	NZ_CM000757.1	Scaffolds or contigs	1	-	6	34.9	31	28	24	T23	T23	T23
49	T103	BCG01-49	B. anthracis	B. thuringiensis Al Hakam	no	14	missing	Neither	Neither [16]	-	-	-	-	-	-	-	-	-	-	CP000485	complete	1	1	5.31	35.4	31	28	24	T23	T23	T23
50	T101	BCG02-01	B. mycoides	B. cereus VD021	no	7	missing	pXO1-like, pXO2-like	pXO2-like [18]	+	-	-	+	-	-	-	-	-	+	NZ_AHES01000000	Scaffolds or contigs	-	-	6.1	35.1	32	29	25	T86/T225	T86/T225	T86/T225
51	T130	BCG02-02	B. mycoides	B. cereus AH603	no	1	+	Neither	Neither [16]	-	-	-	-	-	-	-	-	-	-	NZ_CM000737	Scaffolds or contigs	1	-	5.8	35.1	7	29	25		T86	T86/T225
52	T178	BCG02-03	B. mycoides	B. cereus AH621	no	1	missing	Neither	Neither [16]	-	-	-	-	-	-	-	-	-	-	NZ_CM000719	Scaffolds or contigs	1	-	5.67	35.2	32	29	25	T86/T225	T86/T225	T86/T225
53	T131	BCG02-04	B. mycoides	B. cereus BDRD-ST196	no	2	missing	pXO1-like	Neither [16]	+	-	-	-	-	-	-	-	-	-	NZ_CM000725	Scaffolds or contigs	1	-	5.58	35.2	32	29	25	T86/T225	T86/T225	T86/T225
54	T39	BCG02-05	B. mycoides	B. cereus BtB2-4	no	6	missing	Neither	Neither [19]	-	-	-	-	-	-	-	-	-	-	AHDR01000000	Scaffolds or contigs	-	-	5.66	35.4	32	29	25	T86/T225	T86/T225	T86/T225
55	T60	BCG02-06	B. mycoides	B. cereus CER057	no	2	missing	Neither	Neither [19]	-	-	-	-	-	-	-	-	-	-	AHDS01000000	Scaffolds or contigs	-	-	5.63	35.2	32	29	25	T86/T225	T86/T225	T86/T225
56	T109	BCG02-07	B. mycoides	B. cereus CER074	no	5	missing	Neither	Neither [19]	-	-	-	-	-	-	-	-	-	-	AHDT01000000	Scaffolds or contigs	-	-	5.6	35.3	32	29	25	T86/T225	T86/T225	T86/T225
57	T192	BCG02-08	B. mycoides	B. cereus HuA2-1	no	6	+	pXO1-like, missing	pXO1-like [18]	-	-	-	+	-	-	-	-	-	-	NZ_AHDV01000000	Scaffolds or contigs	-	-	6.47	35.1	7	29	25		T86/T225	T86/T225
58	T34	BCG02-09	B. mycoides	B. cereus HuA2-4	no	8	missing	pXO2-like	pXO2-like [18]	-	-	-	-	-	-	-	-	-	+	NZ_AHDX01000000	Scaffolds or contigs	-	-	5.72	35.3	32	29	25	T86/T225	T86/T225	T86/T225
59	T113	BCG02-10	B. mycoides	B. cereus HuA2-9	no	2	+	pXO2-like	Neither [18]	-	-	-	-	-	-	-	-	-	+	NZ_AHDY01000000	Scaffolds or contigs	-	-	5.84	35.2	7	29	25	T86	T86/T225	T86/T225
60	T155	BCG02-11	B. mycoides	B. cereus HuA3-9	no	10	+	pXO1-like	pXO1-like [18]	-	-	-	+	-	-	-	-	-	-	NZ_AHDZ01000000	Scaffolds or contigs	-	-	6.24	35.1	7	29	25		T86	T86/T225
61	T134	BCG02-12	B. mycoides	B. cereus VD048	no	7	+	pXO1-like	pXO1-like [18]	-	-	-	+	-	-	-	-	-	-	NZ_AHEU01000000	Scaffolds or contigs	-	-	6.04	35.2	32	29	25	T86/T225	T86/T225	T86/T225
62	T98	BCG02-13	B. mycoides	B. cereus VD078	no	5	+	pXO1-like	pXO1-like [18]	-	-	-	+	-	-	-	-	-	-	NZ_AHEV01000000	Scaffolds or contigs	-	-	6.11	35	32	29	25	T86/T225	T86/T225	T86/T225
63	T13	BCG02-14	B. mycoides	B. cereus VD142	no	8	missing	pXO2-like	pXO2-like [18]	-	-	-	-	-	-	-	-	-	+	AHCL02000000	Scaffolds or contigs	-	-	5.92	35.2	7	29	25	T86/T225	T86/T225	T86/T225
64	T48	BCG02-15	B. mycoides	B. cereus VD146	no	7	missing	pXO2-like	Neither [18]	-	-	-	-	-	-	-	-	-	+	NZ_AHFE01000000	Scaffolds or contigs	-	-	6.11	35.1	32	29	25	T86/T225	T86/T225	T86/T225
65	T81	BCG02-16	B. mycoides	B. cereus VDM019	no	5	missing	pXO2-like	Neither [18]	-	-	-	-	-	-	-	-	-	+	NZ_AHFO01000000	Scaffolds or contigs	-	-	6.01	35.1	32	29	25	T86/T225	T86/T225	T86/T225
66	T115	BCG02-17	B. mycoides	B. cereus VDM022	no	4	+	pXO2-like	pXO2-like [18]	-	-	-	-	-	-	-	-	-	+	NZ_AHFP01000000	Scaffolds or contigs	-	-	6.31	35.2	32	29	25	T86/T225	T86/T225	T86/T225
67	T40	BCG02-18	B. mycoides	B. cereus VDM034	no	6	+	Neither	Neither [18]	-	-	-	-	-	-	-	-	-	-	NZ_AHFQ01000000	Scaffolds or contigs	-	-	5.97	35.2	32	29	25	T86/T225	T86/T225	T86/T225
68	T150	BCG02-19	B. mycoides	B. cereus VDM062	no	3	missing	Neither	pXO2-like [18]	-	-	-	-	-	-	-	-	-	-	NZ_AHFS01000000	Scaffolds or contigs	-	-	6.01	35.2	32	29	25	T86/T225	T86/T225	T86/T225
69	T86	BCG02-20	B. mycoides	B. mycoides DSM 2048	yes	1	missing	Neither	Neither [16]	-	-	-	-	-	-	-	-	-	-	NZ_CM000742.1	Scaffolds or contigs	1	-	5.56	35.2	32	29	25	T86/T225	T86/T225	T86/T225
70	T225	BCG02-21	B. mycoides	B. weihenstephanensis DSM 11821	yes	1	missing	Neither	ND	-	-	-	-	-	-	-	-	-	-	BAUY00000000.1	Scaffolds or contigs	-	-	5.57	35.2	32	29	25	T86/T225	T86/T225	T86/T225
71	T61	BCG02-22	B. mycoides	B. weihenstephanensis KBAB4	no	14	+	pXO2-like	pXO2-like [16]	-	-	-	-	-	-	-	-	-	+	NC_010184.1	complete	1	4	5.87	35.5	32	29	25	T86/T225	T86/T225	T86/T225
72	T208	BCG03-01	B. cereus	B. cereus 172560W	no	2	missing	Neither	Neither [16]	-	-	-	-	-	-	-	-	-	-	NZ_CM000717.1	Scaffolds or contigs	1	-	5.7	34.8	29	26	22	T116	T116	T116/T1
73	T87	BCG03-02	B. cereus	B. cereus AH1134	no	14	missing	Neither	ND	-	-	-	-	-	-	-	-	-	-	NZ_ABDA02000000	Scaffolds or contigs	-	-	5.91	34.9	29	26	22	T116	T116	T116/T1
74	T25	BCG03-03	B. cereus	B. cereus AH676	no	1	missing	Neither	Neither [16]	-	-	-	-	-	-	-	-	-	-	NZ_CM000738.1	Scaffolds or contigs	1	-	5.59	35	29	26	22	T116	T116/T1	T116/T1
75	T166	BCG03-04	B. cereus	B. cereus ATCC 10876	no	2	missing	Neither	Neither [16]	-	-	-	-	-	-	-	-	-	-	NZ_CM000715.1	Scaffolds or contigs	1	-	5.94	34.8	29	26	22		T116	T116
76	T116	BCG03-05	B. cereus	B. cereus ATCC 14579	yes	13	missing	Neither	Neither [16]	-	-	-	-	-	-	-	-	-	-	NC_004722.1	complete	1	1	5.43	35.3	29	26	22	T116	T116/T1	T116/T1
77	T122	BCG03-06	B. cereus	B. cereus B4264	no	14	missing	Neither	Neither [16]	-	-	-	-	-	-	-	-	-	-	NC_011725.1	complete	1	-	5.42	35.3	29	26	22	T116	T116/T1	T116/T1
78	T129	BCG03-07	B. cereus	B. cereus BAG3O-2	no	5	missing	Neither	Neither [17]	-	-	-	-	-	-	-	-	-	-	NZ_AHDC01000000	Scaffolds or contigs	-	-	5.86	34.9	29	26	22	T116	T116	T116/T1
79	T160	BCG03-08	B. cereus	B. cereus BAG3X2-2	no	5	missing	Neither	pXO2 [17]	-	-	-	-	-	-	-	-	-	-	NZ_AHDE01000000	Scaffolds or contigs	-	-	5.87	34.9	29	26	22	T116	T116	T116/T1
80	T105	BCG03-09	B. cereus	B. cereus BAG4O-1	no	2	missing	Neither	Neither [17]	-	-	-	-	-	-	-	-	-	-	NZ_AHDF01000000	Scaffolds or contigs	-	-	5.73	34.9	29	26	22	T116	T116	T116/T1
81	T17	BCG03-10	B. cereus	B. cereus BAG4X12-1	no	5	missing	pXO2-like	pXO1, pXO2 [17]	-	-	-	-	-	-	-	-	-	+	NZ_AHDG01000000	Scaffolds or contigs	-	-	5.83	34.8	29	26	22	T116	T116	T116/T1
82	T54	BCG03-11	B. cereus	B. cereus BAG5X12-1	no	5	missing	pXO2-like	pXO1, pXO2 [17]	-	-	-	-	-	-	-	-	-	+	NZ_AHDK01000000	Scaffolds or contigs	-	-	5.73	34.9	29	26	22	T116	T116	T116/T1
83	T213	BCG03-12	B. cereus	B. cereus BDRD-Cer4	no	1	missing	Neither	Neither [16]	-	-	-	-	-	-	-	-	-	-	NZ_CM000726.1	Scaffolds or contigs	1	-	5.4	35.1	29	26	22	T116	T116/T1	T116/T1
84	T71	BCG03-13	B. cereus	B. cereus BDRD-ST24	no	1	missing	Neither	Neither [16]	-	-	-	-	-	-	-	-	-	-	NZ_CM000723.1	Scaffolds or contigs	1	-	5.44	35.1	29	26	22	T116	T116/T1	T116/T1
85	T79	BCG03-14	B. cereus	B. cereus BMG1.7	no	8	+	Neither	ND	-	-	-	-	-	-	-	-	-	-	NZ_AHDQ01000000	Scaffolds or contigs	-	-	6.5	34.8	29	26	22	T116	T116	T116
86	T110	BCG03-15	B. cereus	B. cereus F65185	no	1	missing	pXO2-like	pXO1-like [16]	-	-	-	+	+	+	+	-	-	-	NZ_CM000736.1	Scaffolds or contigs	1	-	6.13	34.7	29	26	22	T116	T116	T116/T1
87	T196	BCG03-16	B. cereus	B. cereus HD73	no	8	+	pXO2-like	ND	-	-	-	-	-	-	-	-	-	+	NZ_AHDU01000000	Scaffolds or contigs	-	-	5.88	35	29	26	22	T116	T116	T116/T1
88	T94	BCG03-17	B. cereus	B. cereus HuB13-1	no	10	+	pXO2-like	Neither [18]	-	-	-	-	-	-	-	-	-	+	NZ_AHEC01000000	Scaffolds or contigs	-	-	6.73	34.8	29	26	22	T116	T116	T116/T1
89	T80	BCG03-18	B. cereus	B. cereus ISP2954	no	8	+	pXO2-like	pXO2-like [18]	-	-	-	-	-	-	-	-	-	+	NZ_AHEJ01000000	Scaffolds or contigs	-	-	6.75	34.8	29	26	22	T116	T116	T116/T1
90	T50	BCG03-19	B. cereus	B. cereus m1550	no	2	missing	pXO1-like	Neither [16]	-	+	-	-	-	-	-	-	-	-	NZ_CM000722.1	Scaffolds or contigs	1	-	5.25	35.1	29	26	22	T116	T116/T1	T116/T1
91	T190	BCG03-20	B. cereus	B. cereus Rock1-15	no	1	missing	pXO1-like, pXO2-like	pXO1-like, pXO2-like [16]	-	-	-	+	-	-	-	-	-	+	NZ_CM000729.1	Scaffolds or contigs	1	-	5.77	34.9	29	26	22	T116	T116/T1	T116/T1
92	T219	BCG03-21	B. cereus	B. cereus Rock4-2	no	1	missing	Neither	Neither [16]	-	-	-	-	-	-	-	-	-	-	NZ_CM000734.1	Scaffolds or contigs	1	-	5.77	34.9	29	26	22	T116	T116	T116/T1
93	T169	BCG03-22	B. cereus	B. cereus VD014	no	6	missing	pXO1-like	pXO1-like [18]	-	-	-	+	-	-	-	-	-	-	NZ_AHER01000000	Scaffolds or contigs	-	-	6.2	34.7	8	26	22			T116
94	T2	BCG03-23	B. cereus	B. cereus VD045	no	5	missing	pXO2-like	pXO2-like [18]	-	-	-	-	-	-	-	-	-	+	NZ_AHET01000000	Scaffolds or contigs	-	-	6.51	34.6	29	26	22	T116	T116/T1	T116/T1
95	T182	BCG03-24	B. cereus	B. cereus VD133	no	6	+	pXO1-like	pXO1-like [18]	+	-	-	+	-	-	-	-	-	-	AHFB01000000	Scaffolds or contigs	-	-	6.79	35	29	26	22		T116	T116
96	T72	BCG03-25	B. cereus	B. cereus VD140	no	5	missing	Neither	Neither [18]	-	-	-	-	-	-	-	-	-	-	NZ_AHFD01000000	Scaffolds or contigs	-	-	5.71	34.9	29	26	22		T116	T116/T1
97	T28	BCG03-26	B. cereus	B. cereus VD154	no	7	+	Neither	Neither [18]	-	-	-	-	-	-	-	-	-	-	NZ_AHFG01000000	Scaffolds or contigs	-	-	6.31	35.1	29	26	22	T116	T116	T116/T1
98	T194	BCG03-27	B. cereus	B. cereus VD156	no	5	missing	pXO1-like	pXO1-like [18]	-	-	-	+	-	-	-	-	-	-	NZ_AHFH01000000	Scaffolds or contigs	-	-	6.42	34.7	8	26	22			T116
99	T142	BCG03-28	B. cereus	B. cereus VD166	no	6	missing	Neither	Neither [18]	-	-	-	-	-	-	-	-	-	-	NZ_AHFI01000000	Scaffolds or contigs	-	-	6.15	34.7	29	26	22	T116	T116/T1	T116/T1
100	T220	BCG03-29	B. cereus	B. cereus VD169	no	4	missing	pXO1-like	pXO1-like [18]	+	-	-	+	-	-	-	-	-	-	NZ_AHFJ01000000	Scaffolds or contigs	-	-	5.95	34.8	29	26	22	T116	T116/T1	T116/T1
101	T172	BCG03-30	B. cereus	B. cereus VD184	no	7	missing	Neither	Neither [18]	-	-	-	-	-	-	-	-	-	-	NZ_AHFK01000000	Scaffolds or contigs	-	-	6.33	35.1	29	26	22	T116	T116/T1	T116/T1
102	T49	BCG03-31	B. cereus	B. cereus VD196	no	4	missing	pXO1-like	pXO1-like [18]	-	-	-	+	-	-	-	-	-	-	AHFL01000000	Scaffolds or contigs	-	-	6.43	35	29	26	22	T116	T116	T116/T1
103	T119	BCG03-32	B. cereus	B. cereus VD200	no	5	missing	pXO1-like	pXO1-like [18]	-	-	-	+	-	-	-	-	-	-	NZ_AHFM01000000	Scaffolds or contigs	-	-	6.27	34.9	29	26	22	T116	T116/T1	T116/T1
104	T180	BCG03-33	B. cereus	Bacillus sp. 7_6_55CFAA_CT2	no	15	missing	pXO2-like	ND	-	-	-	-	-	-	-	-	-	+	NZ_ACWE01000000	Scaffolds or contigs	-	-	5.75	34.9	29	26	22	T116	T116	T116/T1
105	T78	BCG03-34	B. cereus	Bacillus sp. GeD10	no	1	+	Neither	ND	-	-	-	-	-	-	-	-	-	-	NZ_CAVI010000000	Scaffolds or contigs	-	-	5.87	35.1	29	26	22	T116	T116	T116/T1
106	T33	BCG03-35	B. cereus	Bacillus sp. WBUNB004	no	14	missing	Neither	ND	-	-	-	-	-	-	-	-	-	-	NZ_ANGA01000000	Scaffolds or contigs	-	-	5.47	35	29	26	22	T116	T116	T116/T1
107	T173	BCG03-36	B. cereus	Bacillus sp. WBUNB009	no	18	missing	Neither	ND	-	-	-	-	-	-	-	-	-	-	NZ_ANFK01000000	Scaffolds or contigs	-	-	5.87	34.9	29	26	22	T116	T116/T1	T116/T1
108	T214	BCG03-37	B. cereus	B. thuringiensis BMB171	no	14	+	Neither	ND	-	-	-	-	-	-	-	-	-	-	NC_014171.1	complete	1	1	5.64	35.2	29	26	22	T116	T116/T1	T116/T1
109	T15	BCG03-38	B. cereus	B. thuringiensis serovar aizawai Hu4-2	no	1	+	pXO2-like	ND	-	-	-	-	-	-	-	-	-	+	NZ_AMXT00000000	Scaffolds or contigs	-	-	6.41	34.7	29	26	22	T116	T116	T116/T1
110	T45	BCG03-39	B. cereus	B. thuringiensis serovar aizawai Leapi01	no	1	+	Neither	ND	-	-	-	-	-	-	-	-	-	-	NZ_AMXS00000000	Scaffolds or contigs	-	-	6.09	34.8	29	26	22	T116	T116	T116
111	T127	BCG03-40	B. cereus	B. thuringiensis serovar huazhongensis BGSC 4BD1	no	1	+	pXO1-like	pXO1-like [16]	-	-	-	+	-	-	-	-	-	-	NZ_CM000756.1	Scaffolds or contigs	1	-	6.23	34.6	8	26	22			T116
112	T107	BCG03-41	B. cereus	B. thuringiensis serovar kurstaki HD73	no	12	+	pXO2-like	ND	-	-	-	-	-	-	-	-	-	+	NC_020238.1	complete	1	7	5.91	35.2	29	26	22	T116	T116	T116/T1
113	T202	BCG03-42	B. cereus	B. thuringiensis serovar kurstaki T03a001	no	3	+	Neither	Neither [16]	-	-	-	-	-	-	-	-	-	-	NZ_CM000751.1	Scaffolds or contigs	1	-	5.53	35	29	26	22	T116	T116	T116/T1
114	T215	BCG03-43	B. cereus	B. thuringiensis serovar pakistani T13001	no	1	+	Neither	Neither [16]	-	-	-	-	-	-	-	-	-	-	NZ_CM000750.1	Scaffolds or contigs	1	-	6.04	35	29	26	22	T116	T116	T116/T1
115	T165	BCG04-01	B. thuringiensis	B. cereus BAG1O-3	no	6	missing	Neither	Neither [17]	-	-	-	-	-	-	-	-	-	-	NZ_AHCP01000000	Scaffolds or contigs	-	-	5.85	34.9	26	23	19	T1	T116/T1	T116/T1
116	T9	BCG04-02	B. thuringiensis	B. cereus BAG1X1-1	no	6	+	pXO2-like	pXO1 [17]	-	-	-	-	-	-	-	-	-	+	NZ_AHCQ01000000	Scaffolds or contigs	-	-	6.54	34.7	26	23	19	T1	T1	T1
117	T209	BCG04-03	B. thuringiensis	B. cereus BAG1X1-2	no	6	missing	Neither	pXO1 [17]	-	-	-	-	-	-	-	-	-	-	NZ_AHCR01000000	Scaffolds or contigs	-	-	5.86	35	26	23	19	T1	T116/T1	T116/T1
118	T22	BCG04-04	B. thuringiensis	B. cereus BAG1X2-1	no	4	+	pXO2-like	pXO1, pXO2 [17]	-	-	-	-	-	-	-	-	-	+	AHCT01000000	Scaffolds or contigs	-	-	6.53	34.6	26	23	19	T1	T1	T1
119	T124	BCG04-05	B. thuringiensis	B. cereus BAG1X2-2	no	7	+	pXO2-like	pXO2 [17]	-	-	-	-	-	-	-	-	-	+	NZ_AHCU01000000	Scaffolds or contigs	-	-	6.86	34.7	26	23	19	T1	T1	T1
120	T58	BCG04-06	B. thuringiensis	B. cereus BAG1X2-3	no	5	+	pXO2-like	pXO2 [17]	-	-	-	-	-	-	-	-	-	+	NZ_AHCV01000000	Scaffolds or contigs	-	-	6.53	34.7	26	23	19	T1	T1	T1
121	T8	BCG04-07	B. thuringiensis	B. cereus BAG2O-1	no	4	+	pXO2-like	Neither [17]	-	-	-	-	-	-	-	-	-	+	NZ_AHCW01000000	Scaffolds or contigs	-	-	6.7	34.7	26	23	19	T1	T1	T1
122	T121	BCG04-08	B. thuringiensis	B. cereus HuB1-1	no	7	missing	Neither	Neither [18]	-	-	-	-	-	-	-	-	-	-	NZ_AHEB01000000	Scaffolds or contigs	-	-	5.74	35	26	23	19	T1	T116/T1	T116/T1
123	T148	BCG04-09	B. thuringiensis	B. thuringiensis Bt407	no	1	+	Neither	Neither [16]	-	-	-	-	-	-	-	-	-	-	NZ_CM000747.1	Scaffolds or contigs	1	-	6.03	34.8	26	23	19	T1	T116/T1	T116/T1
124	T102	BCG04-10	B. thuringiensis	B. thuringiensis Bt407 Cry-	no	14	missing	Neither	Neither [20]	-	-	-	-	-	-	-	-	-	-	NC_018877.1	complete	1	9	6.13	35	26	23	19	T1	T116/T1	T116/T1
125	T1	BCG04-11	B. thuringiensis	B. thuringiensis serovar berliner ATCC 10792	yes	1	+	Neither	Neither [16]	-	-	-	-	-	-	-	-	-	-	NZ_CM000753.1	Scaffolds or contigs	1	-	6.26	34.8	26	23	19	T1	T116/T1	T116/T1
126	T7	BCG04-12	B. thuringiensis	B. thuringiensis serovar chinensis CT-43	no	13	+	Neither	Neither [21]	-	-	-	-	-	-	-	-	-	-	NC_017208.1	complete	1	10	6.15	35.1	26	23	19	T1	T116/T1	T116/T1
127	T51	BCG04-13	B. thuringiensis	B. thuringiensis serovar thuringiensis IS5056	no	13	+	Neither	Neither [22]	-	-	-	-	-	-	-	-	-	-	NC_020376.1	complete	1	14	6.77	34.9	26	23	19	T1	T116/T1	T116/T1
128	T201	BCG04-14	B. thuringiensis	B. thuringiensis serovar thuringiensis T01001	no	1	+	Neither	Neither [16]	-	-	-	-	-	-	-	-	-	-	NZ_CM000748.1	Scaffolds or contigs	1	-	6.32	34.8	26	23	19	T1	T116/T1	T116/T1
129	T157	BCG04-15	B. thuringiensis	B. thuringiensis T01-328	no	2	+	Neither	Neither [23]	-	-	-	-	-	-	-	-	-	-	ARXZ02000000	Scaffolds or contigs	-	-	7.09	34.5	26	23	19	T1	T116/T1	T116/T1
130	T96	BCG05-01	B. pseudomycoides	B. mycoides Rock1-4	no	1	missing	Neither	Neither [16]	-	-	-	-	-	-	-	-	-	-	NZ_CM000743.1	Scaffolds or contigs	1	-	5.84	35.3	30	27	23	T5	T5	T5
131	T35	BCG05-02	B. pseudomycoides	B. mycoides Rock3-17	no	1	missing	Neither	Neither [16]	-	-	-	-	-	-	-	-	-	-	NZ_CM000744.1	Scaffolds or contigs	1	-	5.71	35.4	30	27	23	T5	T5	T5
132	T5	BCG05-03	B. pseudomycoides	B. pseudomycoides DSM 12442	yes	1	missing	Neither	Neither [16]	-	-	-	-	-	-	-	-	-	-	NZ_CM000745.1	Scaffolds or contigs	1	-	5.78	35.4	30	27	23	T5	T5	T5
133	T73	BCG05-04	B. pseudomycoides	Bacillus sp. 105MF	no	9	missing	Neither	ND	-	-	-	-	-	-	-	-	-	-	ARGR01000000	Scaffolds or contigs	-	-	5.82	35.3	30	27	23	T5	T5	T5
134	T198	BCG05-05	B. pseudomycoides	Bacillus sp. 95MFCvi2 1	no	8	+	Neither	ND	-	-	-	-	-	-	-	-	-	-	ARGV01000000	Scaffolds or contigs	-	-	5.67	35.3	30	27	23	T5	T5	T5
135	T222	BCG06-01	“B. gaemokensis”	“B. gaemokensis” JCM 15801	yes	6	+	Neither	ND	-	-	-	-	-	-	-	-	-	-	JOTM00000000	Scaffolds or contigs	-	-	5.62	35.8	14	11	9	T222	T222	T222
136	T223	BCG07-01	“B. manliponensis”	“B. manliponensis” JCM 15802	yes	1	missing	Neither	ND	-	-	-	-	-	-	-	-	-	-	JOTN00000000	Scaffolds or contigs	-	-	4.64	36	15	12	10	T223	T223	T223
137	T153	BCG08-01	B. cytotoxicus	B. cytotoxicus NVH 391-98	yes	13	missing	Neither	Neither [16]	-	-	-	-	-	-	-	-	-	-	NC_009674.1	complete	1	1	4.09	35.9	2	1	1	T153	T153	T153
138	T224	BCG09-01	B. toyonensis	B. toyonensis BCT-7112	yes	12	missing	Neither	Neither [24]	-	-	-	-	-	-	-	-	-	-	NC_022781.1	complete	1	2	5.03	35.6	25	22	18	T224	T224	T224
139	T36	BCG09-02	B. toyonensis	B. cereus BAG1O-2	no	5	missing	Neither	Neither [17]	-	-	-	-	-	-	-	-	-	-	NZ_AHCO01000000	Scaffolds or contigs	-	-	5.59	35.1	25	22	18	T224	T224	T224
140	T29	BCG09-03	B. toyonensis	B. cereus BAG2O-2	no	3	missing	Neither	Neither [17]	-	-	-	-	-	-	-	-	-	-	NZ_AHCX01000000	Scaffolds or contigs	-	-	5.89	35	25	22	18	T224	T224	T224
141	T63	BCG09-04	B. toyonensis	B. cereus BAG4X2-1	no	4	missing	pXO2-like	pXO2 [17]	-	-	-	-	-	-	-	-	-	+	NZ_AHDH01000000	Scaffolds or contigs	-	-	5.73	35	25	22	18	T224	T224	T224
142	T195	BCG09-05	B. toyonensis	B. cereus BAG5O-1	no	8	missing	Neither	Neither [17]	-	-	-	-	-	-	-	-	-	-	NZ_AHDI01000000	Scaffolds or contigs	-	-	5.88	35.1	25	22	18	T224	T224	T224
143	T89	BCG09-06	B. toyonensis	B. cereus BAG6O-1	no	6	missing	Neither	Neither [17]	-	-	-	-	-	-	-	-	-	-	NZ_AHDM01000000	Scaffolds or contigs	-	-	5.9	35	25	22	18	T224	T224	T224
144	T135	BCG09-07	B. toyonensis	B. cereus HuA2-3	no	4	missing	pXO2-like	Neither [18]	-	-	-	-	-	-	-	-	-	+	NZ_AHDW01000000	Scaffolds or contigs	-	-	5.72	35.1	25	22	18	T224	T224	T224
145	T152	BCG09-08	B. toyonensis	B. cereus HuB2-9	no	7	missing	pXO2-like	pXO2-like [18]	-	-	-	-	-	-	-	-	-	+	NZ_AHED01000000	Scaffolds or contigs	-	-	5.77	35.1	25	22	18	T224	T224	T224
146	T138	BCG09-09	B. toyonensis	B. cereus HuB4-10	no	4	missing	pXO2-like	pXO2-like [18]	-	-	-	-	-	-	-	-	-	+	NZ_AHEE01000000	Scaffolds or contigs	-	-	5.64	35	25	22	18	T224	T224	T224
147	T32	BCG09-10	B. toyonensis	B. cereus HuB5-5	no	5	missing	pXO2-like	pXO2-like [18]	-	-	-	-	-	-	-	-	-	+	NZ_AHEG01000000	Scaffolds or contigs	-	-	5.8	35.1	25	22	18	T224	T224	T224
148	T156	BCG09-11	B. toyonensis	B. cereus Rock1-3	no	1	missing	Neither	Neither [16]	-	-	-	-	-	-	-	-	-	-	NZ_CM000728.1	Scaffolds or contigs	1	-	5.86	34.9	25	22	18	T224	T224	T224
149	T57	BCG09-12	B. toyonensis	B. cereus Rock3-28	no	5	missing	pXO1-like	Neither [16]	-	-	+	-	-	-	-	-	-	-	NZ_CM000730.1	Scaffolds or contigs	1	-	6.04	35.7	25	22	18	T224	T224	T224
150	T185	BCG09-13	B. toyonensis	B. cereus Rock3-29	no	1	missing	Neither	Neither [16]	-	-	-	-	-	-	-	-	-	-	NZ_CM000731.1	Scaffolds or contigs	1	-	5.88	34.9	25	22	18	T224	T224	T224
151	T27	BCG09-14	B. toyonensis	B. cereus Rock4-18	no	1	missing	Neither	ND	-	-	-	-	-	-	-	-	-	-	NZ_CM000735.1	Scaffolds or contigs	1	-	5.92	35	25	22	18	T224	T224	T224
152	T206	BCG09-15	B. toyonensis	B. cereus VD115	no	9	missing	pXO2-like	pXO2-like [18]	-	-	-	-	+	+	+	-	-	+	NZ_AHEY01000000	Scaffolds or contigs	-	-	6.44	34.9	25	22	18	T224	T224	T224
153	T207	BCG09-16	B. toyonensis	B. cereus VD131	no	6	missing	pXO2-like	Neither [18]	-	-	-	-	-	-	-	-	-	+	AHFA01000000	Scaffolds or contigs	-	-	6.12	34.9	25	22	18	T224	T224	T224
154	T125	BCG09-17	B. toyonensis	B. cereus VD148	no	7	missing	pXO2-like	pXO2-like [18]	-	-	-	-	-	-	-	-	-	+	NZ_AHFF01000000	Scaffolds or contigs	-	-	5.74	35.2	25	22	18	T224	T224	T224
155	T53	BCG09-18	B. toyonensis	B. cereus VD214	no	5	missing	pXO2-like	Neither [18]	-	-	-	-	-	-	-	-	-	+	NZ_AHFN01000000	Scaffolds or contigs	-	-	5.69	35	25	22	18	T224	T224	T224
156	T158	BCG09-19	B. toyonensis	B. thuringiensis MC28	no	15	+	pXO2-like	Neither [25]	-	-	-	-	-	-	-	-	-	+	NC_018693.1	complete	1	7	6.69	34.9	25	22	18	T224	T224	T224
157	T205	BCG10-01	BCG 10	B. cereus ATCC 10987	no	12	missing	pXO1-like	pXO1-like [16]	-	-	-	+	-	-	-	-	-	-	NC_003909.8	complete	1	1	5.43	35.5	16	13	11
158	T184	BCG10-02	BCG 10	B. cereus F	no	2	missing	Neither	ND	-	-	-	-	-	-	-	-	-	-	NZ_CM001787.1	Scaffolds or contigs	1	-	5.26	35.4	16	13	11
159	T24	BCG10-03	BCG 10	B. cereus FRI-35	no	13	missing	pXO1-like	ND	-	-	-	+	-	-	-	-	-	-	NC_018491.1	complete	1	4	5.38	35.5	16	13	11
160	T133	BCG11-01	BCG 11	B. cereus AH1272	no	1	missing	pXO1-like, pXO2	pXO1-like [16]	-	-	-	+	+	+	+	+	+	-	NZ_CM000740.1	Scaffolds or contigs	1	-	5.79	35.2	18	15	13
161	T193	BCG11-02	BCG 11	B. cereus AH1273	no	1	missing	pXO1-like, pXO2	pXO1-like [16]	-	-	-	+	+	+	+	+	+	-	NZ_CM000741.1	Scaffolds or contigs	1	-	5.79	35.2	18	15	13
162	T65	BCG11-03	BCG 11	B. cereus BAG1O-1	no	9	missing	Neither	Neither [17]	-	-	-	-	-	-	-	-	-	-	NZ_AHCN01000000	Scaffolds or contigs	-	-	6.04	35.2	18	15	13
163	T59	BCG11-04	BCG 11	B. cereus BAG1X1-3	no	5	missing	Neither	pXO1 [17]	-	-	-	-	-	-	-	-	-	-	NZ_AHCS01000000	Scaffolds or contigs	-	-	6.03	35.1	18	15	13
164	T211	BCG11-05	BCG 11	B. cereus BAG3X2-1	no	6	missing	Neither	pXO2 [17]	-	-	-	-	-	-	-	-	-	-	NZ_AHDD01000000	Scaffolds or contigs	-	-	5.68	35.3	18	15	13
165	T177	BCG11-06	BCG 11	B. cereus VDM053	no	3	missing	Neither	Neither [18]	-	-	-	-	-	-	-	-	-	-	NZ_AHFR01000000	Scaffolds or contigs	-	-	6.11	35.2	18	15	13
166	T199	BCG12-01	BCG 12	B. cereus AH187	no	14	missing	pXO1-like	pXO1-like [16]	-	-	-	+	-	-	-	-	-	-	NC_011658.1	complete	1	4	5.6	35.5	27	24	20
167	T112	BCG12-02	BCG 12	B. cereus AND1407	no	7	missing	pXO1-like	pXO1-like [19]	-	-	-	+	-	-	-	-	-	-	NZ_AHCM01000000	Scaffolds or contigs	-	-	5.51	35.3	27	24	20
168	T90	BCG12-03	BCG 12	B. cereus BDRD-ST26	no	1	missing	pXO1-like	pXO1-like [16]	-	-	-	+	-	-	-	-	-	-	NZ_CM000724.1	Scaffolds or contigs	1	-	5.57	35.3	27	24	20
169	T46	BCG12-04	BCG 12	B. cereus H3081.97	no	14	missing	pXO1-like	ND	-	-	-	+	-	-	-	-	-	-	NZ_ABDL02000000	Scaffolds or contigs	-	6	5.54	35.1	27	24	20
170	T120	BCG12-05	BCG 12	B. cereus IS075	no	5	missing	pXO1-like, pXO2-like	pXO1-like, pXO2-like [19]	-	-	-	+	-	-	-	-	-	+	NZ_AHCH02000000	Scaffolds or contigs	-	-	5.81	35.2	27	24	20
171	T66	BCG12-06	BCG 12	B. cereus IS195	no	4	missing	pXO1-like, pXO2-like	pXO1-like, pXO2-like [18]	-	-	-	+	-	-	-	-	-	+	NZ_AHEH01000000	Scaffolds or contigs	-	-	5.89	35.2	27	24	20
172	T75	BCG12-07	BCG 12	B. cereus IS845/00	no	2	missing	pXO1-like, pXO2-like	pXO2 [17]	-	-	-	+	-	-	-	-	-	+	NZ_AHEI01000000	Scaffolds or contigs	-	-	5.88	35.2	27	24	20
173	T3	BCG12-08	BCG 12	B. cereus LCT-BC235	no	1	missing	Neither	Neither [26,27]	-	-	-	-	-	-	-	-	-	-	ATHN01000000	Scaffolds or contigs	-	-	5.15	35.3	27	24	20
174	T147	BCG12-09	BCG 12	B. cereus LCT-BC244	no	1	missing	Neither	Neither [26]	-	-	-	-	-	-	-	-	-	-	AJGQ01000000	Scaffolds or contigs	-	-	5.16	35.4	27	24	20
175	T191	BCG12-10	BCG 12	B. cereus LCT-BC25	no	2	missing	Neither	Neither [26]	-	-	-	-	-	-	-	-	-	-	ATHM01000000	Scaffolds or contigs	-	-	5.15	35.3	27	24	20
176	T91	BCG12-11	BCG 12	B. cereus m1293	no	2	missing	Neither	Neither [16]	-	-	-	-	-	-	-	-	-	-	NZ_CM000714.1	Scaffolds or contigs	1	-	5.27	35.3	27	24	20
177	T55	BCG12-12	BCG 12	B. cereus MSX-A12	no	4	missing	pXO1-like	ND	-	-	-	+	-	-	-	-	-	-	NZ_AHEP01000000	Scaffolds or contigs	-	-	5.78	35.2	27	24	20
178	T128	BCG12-13	BCG 12	B. cereus MSX-D12	no	10	missing	pXO1-like	Neither [28]	-	-	-	+	-	-	-	-	-	-	NZ_AHEQ01000000	Scaffolds or contigs	-	-	5.62	35.2	27	24	20
179	T62	BCG12-14	BCG 12	B. cereus NC7401	no	14	missing	pXO1-like	Neither [29]	-	-	-	+	-	-	-	-	-	-	NC_016771.1	complete	1	5	5.55	35.5	27	24	20
180	T6	BCG12-15	BCG 12	B. cereus Q1	no	13	missing	pXO1-like	Neither [30]	-	-	-	+	-	-	-	-	-	-	NC_011969.1	complete	1	2	5.51	35.5	27	24	20
181	T11	BCG12-16	BCG 12	B. cereus VD102	no	8	missing	Neither	Neither [18]	-	-	-	-	-	-	-	-	-	-	NZ_AHEW01000000	Scaffolds or contigs	-	-	5.77	35.2	27	24	20
182	T221	BCG13-01	BCG 13	B. cereus BAG2X1-2	no	3	missing	Neither	pXO1 [17]	-	-	-	-	-	-	-	-	-	-	NZ_AHDA01000000	Scaffolds or contigs	-	-	5.59	35.2	13	10	8
183	T203	BCG13-02	BCG 13	B. cereus BAG6X1-1	no	7	missing	Neither	pXO1 [17]	-	-	-	-	-	-	-	-	-	-	NZ_AHDO01000000	Scaffolds or contigs	-	-	5.53	35.3	13	10	8
184	T179	BCG14-01	BCG 14	B. cereus ATCC 4342	no	1	missing	Neither	Neither [16]	-	-	-	-	-	-	-	-	-	-	NZ_CM000721.1	Scaffolds or contigs	1	-	5.23	35.2	17	14	12
185	T162	BCG14-02	BCG 14	B. cereus G9241	no	19	missing	pXO1	pXO1 [16,31]	+	+	+	+	-	-	-	-	-	-	NZ_AAEK01000000	Scaffolds or contigs	-	-	5.93	35.2	17	14	12
186	T44	BCG14-03	BCG 14	B. thuringiensis serovar tochigiensis BGSC 4Y1	no	1	+	Neither	Neither [16]	-	-	-	-	-	-	-	-	-	-	NZ_CM000746.1	Scaffolds or contigs	1	-	5.63	34.9	17	14	12
187	T188	BCG15-01	BCG 15	B. cereus VD136	no	6	missing	Neither	Neither [18]	-	-	-	-	-	-	-	-	-	-	NZ_AHFC01000000	Scaffolds or contigs	-	-	5.27	35.6	19	16	23			T5
188	T210	BCG15-02	BCG 15	B. cereus VDM006	no	11	missing	Neither	pXO2-like [18]	-	-	-	-	-	-	-	-	-	-	NZ_AHFT01000000	Scaffolds or contigs	-	-	5.43	35.6	19	16	23			T5
189	T70	BCG15-03	BCG 21	B. cereus VDM021	no	3	missing	Neither	Neither [18]	-	-	-	-	-	-	-	-	-	-	NZ_AHFU01000000	Scaffolds or contigs	-	-	5.47	35.5	19	16	23			T5
190	T18	BCG16-01	BCG 16	B. cereus BAG5X1-1	no	6	missing	pXO2-like	pXO1 [17]	-	-	-	-	-	-	-	-	-	+	NZ_AHDJ01000000	Scaffolds or contigs	-	-	5.64	35.2	20	17	14
191	T74	BCG16-02	BCG 16	B. cereus BAG6O-2	no	3	missing	Neither	Neither [17]	-	-	-	-	-	-	-	-	-	-	NZ_AHDN01000000	Scaffolds or contigs	-	-	5.75	35.2	20	17	14
192	T4	BCG16-03	BCG 16	B. cereus MC118	no	7	missing	Neither	Neither [19]	-	-	-	-	-	-	-	-	-	-	AHEM01000000	Scaffolds or contigs	-	-	5.61	35.2	20	17	14
193	T132	BCG16-04	BCG 16	B. cereus MC67	no	5	missing	Neither	Neither [19]	-	-	-	-	-	-	-	-	-	-	NZ_AHEN01000000	Scaffolds or contigs	-	-	5.91	35.3	20	17	14
194	T37	BCG16-05	BCG 16	B. cereus VD118	no	5	missing	pXO2-like	Neither [18]	-	-	-	-	-	-	-	-	-	+	NZ_AHEZ01000000	Scaffolds or contigs	-	-	5.78	35.3	20	17	14
195	T164	BCG17-01	BCG 17	B. cereus G9842	no	13	missing	Neither	ND	-	-	-	-	-	-	-	-	-	-	NC_011772.1	complete	1	2	5.74	35	24	21	19			T1
196	T68	BCG17-02	BCG 17	B. cereus HuB4-4	no	5	+	pXO2-like	Neither [18]	-	-	-	-	+	+	+	-	-	+	AHEF01000000	Scaffolds or contigs	-	-	6.54	34.8	24	21	19			T1
197	T126	BCG17-03	BCG 17	B. cereus K-5975c	no	7	+	pXO2-like	pXO1 [17]	-	-	-	-	+	+	+	-	-	+	NZ_AHEL01000000	Scaffolds or contigs	-	-	6.32	34.8	24	21	19			T1
198	T170	BCG17-04	BCG 17	B. cereus MSX-A1	no	6	+	Neither	Neither [28]	-	-	-	-	-	-	-	-	-	-	NZ_AHEO01000000	Scaffolds or contigs	-	-	6.07	34.9	24	21	19			T1
199	T176	BCG17-05	BCG 17	B. cereus Schrouff	no	7	+	pXO2-like	pXO1-like, pXO2-like [18]	-	-	-	-	+	+	+	-	-	+	NZ_AHCI01000000	Scaffolds or contigs	-	-	6.27	34.8	24	21	19			T1
200	T137	BCG17-06	BCG 17	B. cereus TIAC219	no	4	+	pXO1-like, pXO2-like	pXO1 [17]	-	-	-	+	-	-	-	-	-	+	AHCJ01000000	Scaffolds or contigs	-	-	6.82	34.7	24	21	19			T1
201	T168	BCG17-07	BCG 17	B. cereus VD022	no	3	+	pXO1-like, pXO2-like	pXO1-like, pXO2-like [18]	-	-	-	+	-	-	-	-	-	+	NZ_AHCK01000000	Scaffolds or contigs	-	-	6.69	34.7	24	21	19			T1
202	T111	BCG17-08	BCG 17	B. thuringiensis DAR 81934	no	11	+	Neither	Neither [32]	-	-	-	-	-	-	-	-	-	-	ANPK01000000	Scaffolds or contigs	1	-	5.94	35	24	21	19			T1
203	T167	BCG17-09	BCG 17	B. thuringiensis HD-771	no	12	+	pXO1-like	ND	-	-	-	+	-	-	-	-	-	-	NC_018500.1	complete	1	8	6.44	35	24	21	19			T1
204	T88	BCG17-10	BCG 17	B. thuringiensis HD-789	no	14	+	Neither	Neither [33]	-	-	-	-	-	-	-	-	-	-	NC_018508.1	complete	1	6	6.33	35.2	24	21	19			T1
205	T143	BCG17-11	BCG 17	B. thuringiensis IBL 200	no	1	+	Neither	pXO1-like [16]	-	-	-	-	-	-	-	-	-	-	NZ_CM000758.1	Scaffolds or contigs	1	-	6.73	34.5	1	21	19			T1
206	T175	BCG17-12	BCG 17	B. thuringiensis IBL 4222	no	1	+	Neither	Neither [16]	-	-	-	-	-	-	-	-	-	-	NZ_CM000759.1	Scaffolds or contigs	1	-	6.61	34.8	24	21	19			T1
207	T187	BCG17-13	BCG 17	B. thuringiensis serovar israelensis ATCC 35646	no	3	+	Neither	ND	-	-	-	-	-	-	-	-	-	-	AAJM01000000	Scaffolds or contigs	-	-	5.88	35	24	21	19
208	T31	BCG17-14	BCG 17	B. thuringiensis serovar sotto T04001	no	1	+	pXO1-like	pXO1-like [16]	-	-	-	+	-	-	-	-	-	-	NZ_CM000749.1	Scaffolds or contigs	1	-	6.11	34.8	24	21	19			T1
209	T99	BCG18-01	BCG 18	B. cereus B5-2	no	7	missing	Neither	pXO1-like, pXO2-like [18]	-	-	-	-	-	-	-	-	-	-	NZ_AHFW01000000	Scaffolds or contigs	-	-	5.84	35.1	33	30	26
210	T38	BCG18-02	BCG 18	B. cereus BAG2O-3	no	6	missing	Neither	Neither [17]	-	-	-	-	-	-	-	-	-	-	NZ_AHCY01000000	Scaffolds or contigs	-	-	5.81	35	33	30	26
211	T145	BCG18-03	BCG 18	B. cereus BAG3O-1	no	4	missing	Neither	Neither [17]	-	-	-	-	-	-	-	-	-	-	NZ_AHFV01000000	Scaffolds or contigs	-	-	5.88	35	33	30	26
212	T21	BCG19-01	BCG 19	B. cereus BAG2X1-1	no	6	missing	Neither	pXO1 [17]	-	-	-	-	-	-	-	-	-	-	NZ_AHCZ01000000	Scaffolds or contigs	-	-	5.19	35.3	11	8	7
213	T106	BCG19-02	BCG 19	B. cereus BAG2X1-3	no	6	missing	Neither	pXO1 [17]	-	-	-	-	-	-	-	-	-	-	NZ_AHDB01000000	Scaffolds or contigs	-	-	5.25	35.3	11	8	7
214	T218	BCG20-01	BCG 20	B. thuringiensis serovar finitimus YBT-020	no	14	+	pXO1-like	Neither [34]	+	-	-	-	-	-	-	-	-	-	NC_017200.1	complete	1	2	5.68	35.4	12	9	20
215	T12	BCG21-01	BCG 21	B. cereus VD107	no	8	missing	pXO2-like	pXO2-like [18]	-	-	-	-	-	-	-	-	-	+	NZ_AHEX01000000	Scaffolds or contigs	-	-	5.37	35.3	0	0	0
216	T16	BCG22-01	BCG 22	B. cereus BAG5X2-1	no	5	missing	pXO2-like	pXO2 [17]	-	-	-	-	-	-	-	-	-	+	NZ_AHDL01000000	Scaffolds or contigs	-	-	5.86	35.2	3	2	16
217	T163	BCG23-01	“B. bingmayongensis”	“B. bingmayongensis” FJAT-13831	yes	1	+	Neither	Neither [35]	-	-	-	-	-	-	-	-	-	-	AKCS01000000	Scaffolds or contigs	-	-	5.48	35.5	4	3	2	T163	T163	T163
218	T174	BCG24-01	BCG 24	B. cereus BAG6X1-2	no	7	missing	Neither	pXO1 [17]	-	-	-	-	-	-	-	-	-	-	NZ_AHDP01000000	Scaffolds or contigs	-	-	5.12	35.5	6	5	4
219	T200	BCG25-01	BCG 25	Bacillus. sp 123MFChir2	no	9	missing	Neither	ND	-	-	-	-	-	-	-	-	-	-	ARSX01000000.	Scaffolds or contigs	-	-	4.37	36	9	6	5
220	T204	BCG26-01	BCG 26	B. cereus R309803	no	2	missing	pXO1-like	pXO1-like [16]	-	-	-	+	-	-	-	-	-	-	NZ_CM000720.1	Scaffolds or contigs	1	-	5.59	35.4	10	7	6
221	T77	BCG27-01	BCG 27	B. cereus Rock3-44	no	1	missing	pXO1-like	Neither [16]	-	-	+	-	-	-	-	-	-	-	NZ_CM000733.1	Scaffolds or contigs	1	-	5	36.7	21	18	15
222	T82	BCG28-01	BCG 28	B. cereus MM3	no	1	missing	Neither	Neither [16]	-	-	-	-	-	-	-	-	-	-	NZ_CM000718.1	Scaffolds or contigs	1	-	5.55	35.2	22	19	16
223	T83	BCG29-01	BCG 29	B. cereus HuA4-10	no	6	+	pXO2-like	pXO2-like [18]	-	-	-	-	-	-	-	-	-	+	NZ_AHEA01000000	Scaffolds or contigs	-	-	5.8	35.2	23	20	17
224	T93	BCG30-01	BCG 30	B. cereus AH1271	no	1	missing	pXO1-like	pXO1-like [16]	-	-	-	+	-	-	-	-	-	-	NZ_CM000739.1	Scaffolds or contigs	1	-	5.66	35.3	28	25	21
225	T171	B. subtilis		B. subtilis subsp. subtilis ATCC 6051	yes			,												CP003329	complete					5	4	3
References:
1. Birdsell DN, Antwerpen M, Keim P, Hanczaruk M, Foster JT, et al. Draft Genome Sequences of Two Bulgarian Bacillus anthracis Strains. Genome Announc 1: e0015213 (2013).
2. Keim P, Kalif A, Schupp J, Hill K, Travis SE, et al. Molecular evolution and diversity in Bacillus anthracis as detected by amplified fragment length polymorphism markers. J Bacteriol 179: 818-824 (1997).
3. Pannucci J, Cai H, Pardington PE, Williams E, Okinaka RT, et al. Virulence signatures: microarray-based approaches to discovery and analysis. Biosens Bioelectron 20: 706-718 (2004).
4. Turingan RS, Thomann HU, Zolotova A, Tan E, Selden RF. Rapid focused sequencing: a multiplexed assay for simultaneous detection and strain typing of Bacillus anthracis, Francisella tularensis, and Yersinia pestis. PLoS One 8: e56093 (2013).
5. Letant SE, Murphy GA, Alfaro TM, Avila JR, Kane SR, et al. Rapid-viability PCR method for detection of live, virulent Bacillus anthracis in environmental samples. Appl Environ Microbiol 77: 6570-6578 (2011).
6. Rasko DA, Altherr MR, Han CS, Ravel J. Genomics of the Bacillus cereus group of organisms. FEMS Microbiol Rev 29: 303-329 (2005).
7. Read TD, Salzberg SL, Pop M, Shumway M, Umayam L, et al. Comparative genome sequencing for discovery of novel polymorphisms in Bacillus anthracis. Science 296: 2028-2033 (2002).
8. Read TD, Peterson SN, Tourasse N, Baillie LW, Paulsen IT, et al. The genome sequence of Bacillus anthracis Ames and comparison to closely related bacteria. Nature 423: 81-86 (2003).
9. Antwerpen M, Proenca DN, Ruckert C, Licht K, Kalinowski J, et al. Draft genome sequence of Bacillus anthracis BF-1, isolated from Bavarian cattle. J Bacteriol 194: 6360-6361 (2012).
10. Harrington R, Ondov BD, Radune D, Friss MB, Klubnik J, et al. Genome Sequence of the Attenuated Carbosap Vaccine Strain of Bacillus anthracis. Genome Announc 1 (2013).
11. Okinaka RT, Price EP, Wolken SR, Gruendike JM, Chung WK, et al. An attenuated strain of Bacillus anthracis (CDC 684) has a large chromosomal inversion and altered growth kinetics. BMC Genomics 12: 477 (2011).
12. Chun JH, Hong KJ, Cha SH, Cho MH, Lee KJ, et al. Complete genome sequence of Bacillus anthracis H9401, an isolate from a Korean patient with anthrax. J Bacteriol 194: 4116-4117 (2012).
13. Price EP, Seymour ML, Sarovich DS, Latham J, Wolken SR, et al. Molecular epidemiologic investigation of an anthrax outbreak among heroin users, Europe. Emerg Infect Dis 18: 1307-1313 (2012).
14. Ruckert C, Licht K, Kalinowski J, Espirito Santo C, Antwerpen M, et al. Draft genome sequence of Bacillus anthracis UR-1, isolated from a German heroin user. J Bacteriol 194: 5997-5998 (2012).
15. Hoffmaster AR, Hill KK, Gee JE, Marston CK, De BK, et al. Characterization of Bacillus cereus isolates associated with fatal pneumonias: strains are closely related to Bacillus anthracis and harbor B. anthracis virulence genes. J Clin Microbiol 44: 3352-3360 (2006).
16. Zwick ME, Joseph SJ, Didelot X, Chen PE, Bishop-Lilly KA, et al. Genomic characterization of the Bacillus cereus sensu lato species: backdrop to the evolution of Bacillus anthracis. Genome Res 22: 1512-1524 (2012).
17. Van der Auwera GA, Feldgarden M, Kolter R, Mahillon J. Whole-Genome Sequences of 94 Environmental Isolates of Bacillus cereus Sensu Lato. Genome Announc 1 (2013).
18. Hu X, Van der Auwera G, Timmery S, Zhu L, Mahillon J. Distribution, diversity, and potential mobility of extrachromosomal elements related to the Bacillus anthracis pXO1 and pXO2 virulence plasmids. Appl Environ Microbiol 75: 3016-3028 (2009).
19. Hoton FM, Fornelos N, N'Guessan E, Hu X, Swiecicka I, et al. Family portrait of Bacillus cereus and Bacillus weihenstephanensis cereulide-producing strains. Environ Microbiol Rep 1: 177-183 (2009).
20. Sheppard AE, Poehlein A, Rosenstiel P, Liesegang H, Schulenburg H. Complete Genome Sequence of Bacillus thuringiensis Strain 407 Cry. Genome Announc 1 (2013).
21. He J, Wang J, Yin W, Shao X, Zheng H, et al. Complete genome sequence of Bacillus thuringiensis subsp. chinensis strain CT-43. J Bacteriol 193: 3407-3408 (2011).
22. Murawska E, Fiedoruk K, Bideshi DK, Swiecicka I. Complete genome sequence of Bacillus thuringiensis subsp. thuringiensis strain IS5056, an isolate highly toxic to Trichoplusia ni. Genome Announc 1: e0010813 (2013).
23. Varani AM, Lemos MV, Fernandes CC, Lemos EG, Alves EC, et al. Draft Genome Sequence of Bacillus thuringiensis var. thuringiensis Strain T01-328, a Brazilian Isolate That Produces a Soluble Pesticide Protein, Cry1Ia. Genome Announc 1 (2013).
24. Jimenez G, Blanch AR, Tamames J, Rossello-Mora R. Complete Genome Sequence of Bacillus toyonensis BCT-7112T, the Active Ingredient of the Feed Additive Preparation Toyocerin. Genome Announc 1 (2013).
25. Guan P, Ai P, Dai X, Zhang J, Xu L, et al. Complete genome sequence of Bacillus thuringiensis serovar Sichuansis strain MC28. J Bacteriol 194: 6975 (2012)
26. Zhang X, Wang T, Su L, Zhou L, Li T, et al. Draft Genome Sequence of Bacillus cereus LCT-BC25, Isolated from Space Flight. Genome Announc 2 (2014).
27. Su L, Zhou L, Liu J, Cen Z, Wu C, et al. Phenotypic, genomic, transcriptomic and proteomic changes in Bacillus cereus after a short-term space flight. Adv Space Res 53: 18-29 (2014).
28. Timmery S, Hu X, Mahillon J. Characterization of Bacilli isolated from the confined environments of the Antarctic Concordia station and the International Space Station. Astrobiology 11: 323-334 (2011).
29. Takeno A, Okamoto A, Tori K, Oshima K, Hirakawa H, et al. Complete genome sequence of Bacillus cereus NC7401, which produces high levels of the emetic toxin cereulide. J Bacteriol 194: 4767-4768 (2012).
30. Xiong Z, Jiang Y, Qi D, Lu H, Yang F, et al. Complete genome sequence of the extremophilic Bacillus cereus strain Q1 with industrial applications. J Bacteriol 191: 1120-1121 (2009).
31. Hoffmaster AR, Ravel J, Rasko DA, Chapman GD, Chute MD, et al. Identification of anthrax toxin genes in a Bacillus cereus associated with an illness resembling inhalation anthrax. Proc Natl Acad Sci U. S. A. 101: 8449-8454 (2004).
32. Wang A, Pattemore J, Ash G, Williams A, Hane J Draft genome sequence of Bacillus thuringiensis strain DAR 81934, which exhibits molluscicidal activity. Genome Announc 1: e0017512 (2013).
33. Doggett NA, Stubben CJ, Chertkov O, Bruce DC, Detter JC, et al. Complete Genome Sequence of Bacillus thuringiensis Serovar Israelensis Strain HD-789. Genome Announc 1 (2013).
34. Zhu Y, Shang H, Zhu Q, Ji F, Wang P, et al. Complete genome sequence of Bacillus thuringiensis serovar finitimus strain YBT-020. J Bacteriol 193: 2379-2380 (2011).
35. Liu G, Liu B, Lin N, Tang W, Tang J, et al. Genome sequence of the aerobic bacterium Bacillus sp. strain FJAT-13831. J Bacteriol 194: 6633 (2012).

## Sheet: Data S2
Table caption:
Table S2. Pairwise dDDH values between the 224 strains of the B. cereus group
Group name		1	2	3	4	5	6	7	8	9	10	11	12	13	14	15	16	17	18	19	20	21	22	23	24	25	26	27	28	29	30	31	32	33	34	35	36	37	38	39	40	41	42	43	44	45	46	47	48
BCG01-01	1	100	99.8	99.8	99.8	99.8	99.8	99.4	99.5	99.7	97.5	98.9	99.9	99.8	99.7	99.5	99.9	99.7	99.5	99.8	99.8	99.8	99.4	99.8	99.8	99.8	99.8	99.8	99.8	99.6	78.3	78.4	87.9	88.3	79.1	80.8	77	79.7	81.1	81.4	81	78	87.6	81.8	84.8	81.3	88.1	88.2	87.7
BCG01-02	2	99.8	100	98.4	98.7	99.9	99	99.2	98.6	99.1	99.2	99	99.9	99.9	99.8	96.6	99	99.8	99.5	99	99.8	99.9	99.4	99.1	99.1	99.9	99.9	96.5	99.7	99.9	76.9	75.6	87.5	86.5	78.3	81.4	76.5	79	79.9	81	80.7	77.5	87.4	80.4	84.6	80.2	87	87.2	86.1
BCG01-03	3	99.8	98.4	100	100	98.4	99.8	99.4	99.5	99.9	99.2	98.9	99.8	98.4	98.6	99.5	99.8	98.2	99	99.7	98.6	99.8	99.3	99.7	99.7	99.8	98.6	99.8	99.5	97.7	76.7	76.8	87.6	86.4	78.2	81	76.4	78.8	81	80.9	80.7	77.4	87.3	80.4	84.6	81	87.1	88.1	86.1
BCG01-04	4	99.8	98.7	100	100	98.8	99.8	99.3	99.5	99.9	99.2	98.9	99.8	98.8	98.7	99.4	99.8	98.5	99.5	99.6	99.5	99.8	99.3	99.6	99.6	99.8	97.9	99.8	99.7	98.2	76.5	75.5	87.5	86.3	78	81.2	76.2	78.7	79.7	80.8	80.6	77.3	87.3	80.2	84.4	80	87	87.1	86
BCG01-05	5	99.8	99.9	98.4	98.8	100	99.1	99.3	98.6	99.2	99.2	99.1	99.9	100	99.8	96.7	99.1	99.8	99.5	99.1	99.8	99.8	99.3	99.1	99.2	99.9	99.8	96.6	99.8	99.8	76.8	75.6	87.5	86.5	78.2	81.3	76.5	78.9	79.8	80.9	80.6	77.5	87.3	80.3	84.6	80.1	87	87.1	86
BCG01-06	6	99.8	99	99.8	99.8	99.1	100	99.3	99.5	99.7	99.1	99	99.9	99.1	99.2	99.4	99.8	98.9	99.4	99.7	99.7	99.8	99.2	99.7	99.7	99.9	99.7	99.7	99.7	98.5	76.6	75.5	87.5	86.4	78.1	81.2	76.3	78.8	79.7	80.9	80.6	77.4	87.4	80.2	84.6	80.1	87	87.1	86
BCG01-07	7	99.4	99.2	99.4	99.3	99.3	99.3	100	99.7	99.3	99	98.3	99.4	99.3	99.2	99.6	99.4	99	99.5	99.2	99.3	99.3	100	99.2	99.2	99.3	98.4	99.2	99.3	98.6	76.4	75.3	87.3	86.2	77.9	81.2	76.1	78.6	79.6	80.7	80.4	77.1	87.2	80	84.3	79.9	86.8	86.9	85.8
BCG01-08	8	99.5	98.6	99.5	99.5	98.6	99.5	99.7	100	99.5	99.1	98.5	99.5	98.6	98.7	99.9	99.5	98.4	99	99.3	99.4	99.5	99.7	99.3	99.3	99.5	98.8	99.4	99.4	98.1	76.6	75.5	87.5	86.4	78.1	81.2	76.2	78.8	79.8	80.9	80.5	77.3	87.3	80.3	84.5	80	87	87.1	86
BCG01-09	9	99.7	99.1	99.9	99.9	99.2	99.7	99.3	99.5	100	99.2	98.8	99.7	99.2	99.2	99.4	99.8	98.9	99.4	99.6	99.8	99.8	99.2	99.6	99.6	99.7	98.8	99.8	99.9	98.6	76.6	75.5	87.5	86.4	78.1	81.2	76.2	78.7	79.8	80.8	80.7	77.3	87.4	80.2	84.5	80.1	87	87.1	86.1
BCG01-10	10	97.5	99.2	99.2	99.2	99.2	99.1	99	99.1	99.2	100	98	97.8	99.2	99.2	99.2	99.2	99.2	99.2	96.9	99.1	99.2	99	96.9	97	97.9	99.2	99.2	99.2	99.2	77.7	76.7	88	88.3	78.7	81	76.8	79.1	80.2	81.2	81	77.9	87.8	81.9	84.9	80.5	88.2	87.6	87.8
BCG01-11	11	98.9	99	98.9	98.9	99.1	99	98.3	98.5	98.8	98	100	99.1	99.1	98.4	98.5	99	98.7	98.5	98.8	98.8	98.9	98.3	98.8	98.8	98.9	98.9	98.8	98.8	97.8	75.5	74.4	86.2	85	77.1	80.1	75.1	77.6	78.7	79.6	79.5	76.3	86.1	79.2	83.3	78.7	85.8	85.9	84.7
BCG01-12	12	99.9	99.9	99.8	99.8	99.9	99.9	99.4	99.5	99.7	97.8	99.1	100	99.9	99.8	99.5	99.9	99.8	99.5	99.5	99.8	99.8	99.4	99.5	99.6	99.9	99.8	99.8	99.8	99.8	77.6	77.7	87.7	88.1	78.5	80.5	76.7	79	80.9	81	80.7	77.6	87.4	81.6	84.7	81.1	87.9	88.1	87.5
BCG01-13	13	99.8	99.9	98.4	98.8	100	99.1	99.3	98.6	99.2	99.2	99.1	99.9	100	99.8	96.7	99.1	99.8	99.5	99.1	99.8	99.8	99.3	99.1	99.2	99.9	99.8	96.6	99.8	99.8	76.8	75.6	87.5	86.5	78.2	81.3	76.5	78.9	79.8	80.9	80.6	77.5	87.3	80.3	84.6	80.2	87	87.2	86
BCG01-14	14	99.7	99.8	98.6	98.7	99.8	99.2	99.2	98.7	99.2	99.2	98.4	99.8	99.8	100	97	98.6	99.7	99.4	98.3	99.7	99.7	99.2	98.4	98.4	99.8	99.7	97	99.7	99.8	76.7	75.5	87.5	86.4	78.2	81.2	76.3	78.8	79.7	80.9	80.6	77.5	87.3	80.3	84.5	80.1	87	87.1	86
BCG01-15	15	99.5	96.6	99.5	99.4	96.7	99.4	99.6	99.9	99.4	99.2	98.5	99.5	96.7	97	100	99.5	96.4	97.2	99.4	97.6	99	99.4	99.4	99.4	99.5	99.5	99.5	98.3	96.2	76.6	75.4	87.4	86.4	78.1	81.2	76.3	78.8	79.7	80.9	80.4	77.3	87.3	80.3	84.5	80	87	87	85.9
BCG01-16	16	99.9	99	99.8	99.8	99.1	99.8	99.4	99.5	99.8	99.2	99	99.9	99.1	98.6	99.5	100	99	99.5	99.8	99.8	99.8	99.3	99.8	99.8	99.9	99.8	99.8	99.8	98	76.6	75.4	87.5	86.3	78.3	81.2	76.2	78.9	79.8	80.9	80.7	77.4	87.2	80.4	84.6	80	86.9	87.2	86
BCG01-17	17	99.7	99.8	98.2	98.5	99.8	98.9	99	98.4	98.9	99.2	98.7	99.8	99.8	99.7	96.4	99	100	99.5	98.9	99.8	99.8	99.2	99	99	99.8	99.8	96.3	99.6	99.8	76.8	75.6	87.5	86.4	78.2	81.3	76.4	78.9	79.8	80.9	80.7	77.5	87.3	80.3	84.5	80.2	86.9	87.1	86.1
BCG01-18	18	99.5	99.5	99	99.5	99.5	99.4	99.5	99	99.4	99.2	98.5	99.5	99.5	99.4	97.2	99.5	99.5	100	99.3	99.5	99.5	99.7	99.4	99.3	99.5	99.6	98.5	99.5	99.5	76.8	75.6	87.5	86.4	78.2	81.3	76.4	78.9	79.8	81	80.6	77.4	87.3	80.4	84.6	80.2	86.9	87.1	86
BCG01-19	19	99.8	99	99.7	99.6	99.1	99.7	99.2	99.3	99.6	96.9	98.8	99.5	99.1	98.3	99.4	99.8	98.9	99.3	100	99.6	99.7	99.2	99.9	99.9	99.4	99.6	99.6	99.6	97.6	77.1	77.3	87.5	87.7	78.2	80.1	76.2	78.6	80.7	80.7	80.5	77.4	87	81.4	84.5	80.7	87.7	87.9	87.3
BCG01-20	20	99.8	99.8	98.6	99.5	99.8	99.7	99.3	99.4	99.8	99.1	98.8	99.8	99.8	99.7	97.6	99.8	99.8	99.5	99.6	100	99.8	99.3	99.6	99.6	99.8	99.8	97.5	99.8	99.6	76.7	75.5	87.4	86.3	78.1	81.3	76.4	78.8	79.8	80.8	80.6	77.4	87.3	80.2	84.5	80.1	86.9	87.1	86
BCG01-21	21	99.8	99.9	99.8	99.8	99.8	99.8	99.3	99.5	99.8	99.2	98.9	99.8	99.8	99.7	99	99.8	99.8	99.5	99.7	99.8	100	99.3	99.7	99.7	99.8	99.9	99.9	99.8	99.2	76.7	75.5	87.4	86.3	78.3	81.3	76.3	78.8	79.9	80.9	80.6	77.4	87.3	80.3	84.5	80	87	87.1	86
BCG01-22	22	99.4	99.4	99.3	99.3	99.3	99.2	100	99.7	99.2	99	98.3	99.4	99.3	99.2	99.4	99.3	99.2	99.7	99.2	99.3	99.3	100	99.2	99.2	99.3	99.4	99.2	99.3	99.3	76.5	75.6	87.2	86.2	78	81.1	76.1	78.6	79.8	80.6	80.3	77.3	87.1	80.1	84.3	80	86.7	87	85.8
BCG01-23	23	99.8	99.1	99.7	99.6	99.1	99.7	99.2	99.3	99.6	96.9	98.8	99.5	99.1	98.4	99.4	99.8	99	99.4	99.9	99.6	99.7	99.2	100	99.9	99.5	99.7	99.7	99.6	97.7	77.1	77.4	87.6	87.8	78.3	80.1	76.3	78.7	80.7	80.7	80.5	77.4	87.1	81.4	84.5	80.7	87.8	87.9	87.3
BCG01-24	24	99.8	99.1	99.7	99.6	99.2	99.7	99.2	99.3	99.6	97	98.8	99.6	99.2	98.4	99.4	99.8	99	99.3	99.9	99.6	99.7	99.2	99.9	100	99.5	99.6	99.6	99.6	97.7	77.1	77.3	87.5	87.7	78.2	80.1	76.2	78.6	80.6	80.7	80.5	77.4	87.1	81.3	84.5	80.7	87.7	87.8	87.3
BCG01-25	25	99.8	99.9	99.8	99.8	99.9	99.9	99.3	99.5	99.7	97.9	98.9	99.9	99.9	99.8	99.5	99.9	99.8	99.5	99.4	99.8	99.8	99.3	99.5	99.5	100	99.8	99.8	99.8	99.8	77.5	77.7	87.7	88	78.4	80.5	76.7	79	80.9	81	80.7	77.6	87.3	81.6	84.7	81.1	87.9	88.1	87.5
BCG01-26	26	99.8	99.9	98.6	97.9	99.8	99.7	98.4	98.8	98.8	99.2	98.9	99.8	99.8	99.7	99.5	99.8	99.8	99.6	99.6	99.8	99.9	99.4	99.7	99.6	99.8	100	99.8	99.8	99.9	76.8	75.6	87.5	86.4	78.1	81.3	76.3	78.8	79.8	80.9	80.6	77.4	87.4	80.2	84.5	80.1	87	87.2	86
BCG01-27	27	99.8	96.5	99.8	99.8	96.6	99.7	99.2	99.4	99.8	99.2	98.8	99.8	96.6	97	99.5	99.8	96.3	98.5	99.6	97.5	99.9	99.2	99.7	99.6	99.8	99.8	100	98.3	96.1	76.7	75.5	87.5	86.5	78.2	81.3	76.4	78.9	79.8	81	80.6	77.4	87.4	80.4	84.5	80.2	87	87.1	86
BCG01-28	28	99.8	99.7	99.5	99.7	99.8	99.7	99.3	99.4	99.9	99.2	98.8	99.8	99.8	99.7	98.3	99.8	99.6	99.5	99.6	99.8	99.8	99.3	99.6	99.6	99.8	99.8	98.3	100	99.3	76.7	75.6	87.5	86.4	78.2	81.3	76.3	78.8	79.8	80.9	80.7	77.5	87.3	80.3	84.5	80.1	87	87.1	86.1
BCG01-29	29	99.6	99.9	97.7	98.2	99.8	98.5	98.6	98.1	98.6	99.2	97.8	99.8	99.8	99.8	96.2	98	99.8	99.5	97.6	99.6	99.2	99.3	97.7	97.7	99.8	99.9	96.1	99.3	100	76.7	75.6	87.5	86.3	78.2	81.3	76.4	78.8	79.8	80.9	80.7	77.5	87.3	80.3	84.5	80.1	87	87.1	86.1
BCG01-30	30	78.3	76.9	76.7	76.5	76.8	76.6	76.4	76.6	76.6	77.7	75.5	77.6	76.8	76.7	76.6	76.6	76.8	76.8	77.1	76.7	76.7	76.5	77.1	77.1	77.5	76.8	76.7	76.7	76.7	100	89.7	78.3	77.1	91.7	76.7	72.9	90	77.7	78.2	79.6	77.4	78.4	77.3	77.6	76.4	76.8	78.3	76.6
BCG01-31	31	78.4	75.6	76.8	75.5	75.6	75.5	75.3	75.5	75.5	76.7	74.4	77.7	75.6	75.5	75.4	75.4	75.6	75.6	77.3	75.5	75.5	75.6	77.4	77.3	77.7	75.6	75.5	75.6	75.6	89.7	100	77.9	77	93.4	75.1	72.9	92.2	77.5	77.9	79.4	76.6	77.6	77.6	77.1	74.9	76.8	76.4	76.2
BCG01-32	32	87.9	87.5	87.6	87.5	87.5	87.5	87.3	87.5	87.5	88	86.2	87.7	87.5	87.5	87.4	87.5	87.5	87.5	87.5	87.4	87.4	87.2	87.6	87.5	87.7	87.5	87.5	87.5	87.5	78.3	77.9	100	93	78.3	80.8	76.4	79	81.2	82.1	82.3	78.7	91.6	82.7	86.3	84	90.2	93.5	85.5
BCG01-33	33	88.3	86.5	86.4	86.3	86.5	86.4	86.2	86.4	86.4	88.3	85	88.1	86.5	86.4	86.4	86.3	86.4	86.4	87.7	86.3	86.3	86.2	87.8	87.7	88	86.4	86.5	86.4	86.3	77.1	77	93	100	78.8	79.1	76.3	78.8	81.4	81.1	81.8	78.2	91.5	82.6	86.5	83.7	89.3	92.8	84.1
BCG01-34	34	79.1	78.3	78.2	78	78.2	78.1	77.9	78.1	78.1	78.7	77.1	78.5	78.2	78.2	78.1	78.3	78.2	78.2	78.2	78.1	78.3	78	78.3	78.2	78.4	78.1	78.2	78.2	78.2	91.7	93.4	78.3	78.8	100	77.8	73.2	92.9	78.7	78.8	80.3	77.3	78.7	79.2	78.1	76.9	77.4	78.4	78.5
BCG01-35	35	80.8	81.4	81	81.2	81.3	81.2	81.2	81.2	81.2	81	80.1	80.5	81.3	81.2	81.2	81.2	81.3	81.3	80.1	81.3	81.3	81.1	80.1	80.1	80.5	81.3	81.3	81.3	81.3	76.7	75.1	80.8	79.1	77.8	100	75.1	77.7	93.3	79.9	80.2	76.9	81	79.2	80.3	78.7	80.1	79.7	81.5
BCG01-36	36	77	76.5	76.4	76.2	76.5	76.3	76.1	76.2	76.2	76.8	75.1	76.7	76.5	76.3	76.3	76.2	76.4	76.4	76.2	76.4	76.3	76.1	76.3	76.2	76.7	76.3	76.4	76.3	76.4	72.9	72.9	76.4	76.3	73.2	75.1	100	74.2	75.6	75	75.8	74	77	76.3	76.4	75.3	75.4	76.4	76.1
BCG01-37	37	79.7	79	78.8	78.7	78.9	78.8	78.6	78.8	78.7	79.1	77.6	79	78.9	78.8	78.8	78.9	78.9	78.9	78.6	78.8	78.8	78.6	78.7	78.6	79	78.8	78.9	78.8	78.8	90	92.2	79	78.8	92.9	77.7	74.2	100	78.7	78.9	80.1	77	78.8	79.1	78.5	76.8	78.8	78.7	79.3
BCG01-38	38	81.1	79.9	81	79.7	79.8	79.7	79.6	79.8	79.8	80.2	78.7	80.9	79.8	79.7	79.7	79.8	79.8	79.8	80.7	79.8	79.9	79.8	80.7	80.6	80.9	79.8	79.8	79.8	79.8	77.7	77.5	81.2	81.4	78.7	93.3	75.6	78.7	100	80.7	80.7	77.5	81.7	80.8	80.8	80.1	81.6	81.3	83
BCG01-39	39	81.4	81	80.9	80.8	80.9	80.9	80.7	80.9	80.8	81.2	79.6	81	80.9	80.9	80.9	80.9	80.9	81	80.7	80.8	80.9	80.6	80.7	80.7	81	80.9	81	80.9	80.9	78.2	77.9	82.1	81.1	78.8	79.9	75	78.9	80.7	100	84.4	78.8	81.5	81.3	83.1	80.6	81.3	81.7	81.3
BCG01-40	40	81	80.7	80.7	80.6	80.6	80.6	80.4	80.5	80.7	81	79.5	80.7	80.6	80.6	80.4	80.7	80.7	80.6	80.5	80.6	80.6	80.3	80.5	80.5	80.7	80.6	80.6	80.7	80.7	79.6	79.4	82.3	81.8	80.3	80.2	75.8	80.1	80.7	84.4	100	80.5	82.1	82.3	80.6	80	82.2	82.2	81.4
BCG01-41	41	78	77.5	77.4	77.3	77.5	77.4	77.1	77.3	77.3	77.9	76.3	77.6	77.5	77.5	77.3	77.4	77.5	77.4	77.4	77.4	77.4	77.3	77.4	77.4	77.6	77.4	77.4	77.5	77.5	77.4	76.6	78.7	78.2	77.3	76.9	74	77	77.5	78.8	80.5	100	78	78.2	77.4	77.1	77.7	78.6	78
BCG01-42	42	87.6	87.4	87.3	87.3	87.3	87.4	87.2	87.3	87.4	87.8	86.1	87.4	87.3	87.3	87.3	87.2	87.3	87.3	87	87.3	87.3	87.1	87.1	87.1	87.3	87.4	87.4	87.3	87.3	78.4	77.6	91.6	91.5	78.7	81	77	78.8	81.7	81.5	82.1	78	100	82.7	86.9	83.2	93	91.7	85.3
BCG01-43	43	81.8	80.4	80.4	80.2	80.3	80.2	80	80.3	80.2	81.9	79.2	81.6	80.3	80.3	80.3	80.4	80.3	80.4	81.4	80.2	80.3	80.1	81.4	81.3	81.6	80.2	80.4	80.3	80.3	77.3	77.6	82.7	82.6	79.2	79.2	76.3	79.1	80.8	81.3	82.3	78.2	82.7	100	81.2	79.7	81.2	82.8	80.1
BCG01-44	44	84.8	84.6	84.6	84.4	84.6	84.6	84.3	84.5	84.5	84.9	83.3	84.7	84.6	84.5	84.5	84.6	84.5	84.6	84.5	84.5	84.5	84.3	84.5	84.5	84.7	84.5	84.5	84.5	84.5	77.6	77.1	86.3	86.5	78.1	80.3	76.4	78.5	80.8	83.1	80.6	77.4	86.9	81.2	100	83.6	85.9	86.2	83.1
BCG01-45	45	81.3	80.2	81	80	80.1	80.1	79.9	80	80.1	80.5	78.7	81.1	80.2	80.1	80	80	80.2	80.2	80.7	80.1	80	80	80.7	80.7	81.1	80.1	80.2	80.1	80.1	76.4	74.9	84	83.7	76.9	78.7	75.3	76.8	80.1	80.6	80	77.1	83.2	79.7	83.6	100	82.6	83.5	81.5
BCG01-46	46	88.1	87	87.1	87	87	87	86.8	87	87	88.2	85.8	87.9	87	87	87	86.9	86.9	86.9	87.7	86.9	87	86.7	87.8	87.7	87.9	87	87	87	87	76.8	76.8	90.2	89.3	77.4	80.1	75.4	78.8	81.6	81.3	82.2	77.7	93	81.2	85.9	82.6	100	89.7	85.1
BCG01-47	47	88.2	87.2	88.1	87.1	87.1	87.1	86.9	87.1	87.1	87.6	85.9	88.1	87.2	87.1	87	87.2	87.1	87.1	87.9	87.1	87.1	87	87.9	87.8	88.1	87.2	87.1	87.1	87.1	78.3	76.4	93.5	92.8	78.4	79.7	76.4	78.7	81.3	81.7	82.2	78.6	91.7	82.8	86.2	83.5	89.7	100	85.3
BCG01-48	48	87.7	86.1	86.1	86	86	86	85.8	86	86.1	87.8	84.7	87.5	86	86	85.9	86	86.1	86	87.3	86	86	85.8	87.3	87.3	87.5	86	86	86.1	86.1	76.6	76.2	85.5	84.1	78.5	81.5	76.1	79.3	83	81.3	81.4	78	85.3	80.1	83.1	81.5	85.1	85.3	100
BCG01-49	49	79	78.3	78.1	78	78.2	78.1	77.9	78.1	78	78.4	76.9	78.3	78.2	78.1	78.1	78.1	78.2	78.2	77.9	78.1	78.1	78	77.9	77.9	78.3	78.1	78.1	78.1	78.2	91.5	93.2	79	78.8	93.4	77.5	73.8	92.8	78.4	78.7	80.2	77.6	78.4	79.1	78	76.9	78.2	78.5	78.8
BCG02-01	50	38.2	37.9	37.7	37.7	37.9	37.7	37.7	37.7	37.7	38.1	37.5	38.1	37.9	37.8	37.7	37.7	37.9	37.9	37.9	37.9	37.8	37.8	37.9	37.9	38.1	37.8	37.8	37.8	37.8	38.3	38	38.1	38.1	38.2	38.1	38.2	38.4	38.2	38.3	38.2	38.2	38.2	38	38.2	38.3	37.8	38.1	37.9
BCG02-02	51	37.7	37.5	37.3	37.3	37.5	37.3	37.3	37.3	37.3	37.7	37.2	37.7	37.5	37.4	37.4	37.3	37.5	37.5	37.5	37.5	37.4	37.4	37.5	37.5	37.6	37.4	37.4	37.4	37.4	37.9	37.5	37.8	37.7	37.9	37.8	37.8	38	37.9	38	37.9	37.9	37.7	37.8	37.7	38.1	37.7	37.8	37.5
BCG02-03	52	38	37.9	37.7	37.7	37.9	37.7	37.7	37.8	37.7	38	37.6	38	37.9	37.8	37.8	37.8	37.9	37.9	37.8	37.9	37.8	37.8	37.8	37.8	37.9	37.8	37.8	37.9	37.9	38.3	38.1	38.1	38.1	38	38.2	38.1	38.4	38.1	38.2	38.1	38	37.9	38.1	38.2	38.1	38.1	37.9	37.9
BCG02-04	53	38.2	38.2	38	38	38.2	38	37.9	38	38	38.2	37.9	38.2	38.2	38.1	38	38	38.2	38.1	38	38.1	38	38	38	38	38.1	38.1	38	38.1	38.1	38.3	38.2	38.3	38.3	38.2	38.4	38.3	38.5	38.4	38.4	38.3	38.2	38.2	38.1	38.2	38.3	38.3	38.2	38.2
BCG02-05	54	38.3	38.2	37.9	38	38.2	38	38	38	37.9	38.3	37.8	38.2	38.2	38.1	38	38	38.2	38.1	37.9	38.1	38	38	37.9	37.9	38.2	38.1	38	38.1	38.1	38.4	38.1	38.1	38.3	38.1	38.3	38.2	38.5	38.2	38.4	38.1	38.1	38.1	38.1	38.2	38.4	38.1	38.1	38
BCG02-06	55	38.1	38	37.8	37.8	38	37.9	37.8	37.9	37.8	38.1	37.7	38.1	38	38	37.9	37.9	38	38	37.8	38	37.9	37.9	37.8	37.9	38.1	38	37.9	38	38	38.2	38	38.1	38.1	38	38.2	38.1	38.3	38.1	38.3	38.1	38	38	38	38.1	38.2	38	38	37.9
BCG02-07	56	38.2	38.1	37.9	37.9	38.1	38	37.9	37.9	37.9	38.2	37.7	38.1	38.1	38	37.9	37.9	38.1	38.1	37.9	38.1	38	38	37.9	37.9	38.1	38	37.9	38.1	38.1	38.3	38	38.1	38.2	38.1	38.3	38.1	38.4	38.2	38.3	38.1	38.1	38.1	38.1	38.2	38.3	38.1	38.1	38
BCG02-08	57	38.1	37.9	37.6	37.6	37.9	37.7	37.6	37.7	37.6	38.1	37.4	38.1	37.9	37.8	37.7	37.6	37.9	37.8	37.7	37.8	37.7	37.7	37.7	37.8	38.1	37.8	37.7	37.8	37.8	38.1	37.9	38	38	38.1	38.1	38.2	38.4	38.1	38.2	38.1	38	38	37.9	38	38.2	38.4	38	37.9
BCG02-09	58	38.2	38.1	37.9	37.9	38.1	37.9	37.8	37.9	37.9	38.1	37.6	38.2	38.1	38	37.9	37.9	38.1	38	37.9	38.1	37.9	37.9	37.9	37.8	38.1	38	37.9	38	38	38.4	38.1	38	38.2	38.1	38.3	38.2	38.4	38.2	38.3	38.2	38.3	38.1	38.2	38.2	38.3	38.1	38	38
BCG02-10	59	37.9	37.8	37.6	37.6	37.8	37.6	37.6	37.6	37.6	37.9	37.4	37.9	37.8	37.7	37.7	37.6	37.8	37.8	37.7	37.8	37.7	37.7	37.7	37.7	37.9	37.7	37.7	37.7	37.7	38.1	37.9	37.9	38.1	38	38.1	38.1	38.3	38	38.1	38	38	37.9	37.9	38.1	38.1	37.9	37.9	38
BCG02-11	60	37.9	37.7	37.4	37.4	37.7	37.5	37.4	37.5	37.4	37.9	37.2	37.8	37.7	37.6	37.5	37.4	37.7	37.6	37.5	37.6	37.5	37.5	37.5	37.5	37.8	37.6	37.5	37.6	37.6	37.9	37.6	37.9	37.8	37.8	37.9	37.9	38.1	38	38.1	37.9	37.9	37.8	37.8	37.9	38.1	37.7	37.8	37.6
BCG02-12	61	38.1	37.9	37.6	37.6	37.9	37.7	37.6	37.7	37.6	38.1	37.4	38.1	37.9	37.8	37.7	37.7	37.9	37.9	37.8	37.9	37.7	37.7	37.8	37.8	38.1	37.8	37.7	37.8	37.8	38.2	37.8	37.9	37.9	38	38	38.2	38.4	38.1	38.3	38.1	38	38	37.9	38.1	38.2	37.9	37.9	37.7
BCG02-13	62	38.3	38.1	37.8	37.8	38	37.9	37.8	37.9	37.8	38.3	37.7	38.2	38	38	37.9	37.9	38.1	38	38	38	37.9	37.9	38	38	38.2	38	37.9	38	38	38.2	37.9	38.1	38.1	38.1	38.1	38.1	38.5	38.1	38.3	38.1	38	38.1	37.9	38.2	38.2	38.1	38	37.9
BCG02-14	63	37.9	37.6	37.5	37.4	37.6	37.4	37.4	37.4	37.4	37.7	37.2	37.8	37.6	37.5	37.5	37.4	37.6	37.6	37.5	37.6	37.5	37.5	37.5	37.5	37.8	37.5	37.5	37.6	37.6	38.1	37.6	37.8	37.9	37.9	37.9	38	38.2	37.8	38.1	37.9	38	37.8	37.8	37.9	37.9	38.2	37.7	37.9
BCG02-15	64	38	37.9	37.7	37.7	37.9	37.8	37.7	37.8	37.7	38	37.6	37.9	37.9	37.9	37.8	37.8	37.9	37.9	37.7	37.9	37.8	37.8	37.7	37.7	37.9	37.9	37.8	37.9	37.9	38.2	37.9	38	38	38	38.3	38	38.3	38.1	38.2	38.1	38	38	38.1	38	38.3	38.5	38	38
BCG02-16	65	38.3	38.2	37.9	37.9	38.2	38	37.9	38	37.9	38.2	37.8	38.2	38.2	38.1	38	38	38.2	38.1	37.9	38.1	38	38	37.9	38	38.2	38.1	38	38.1	38.1	38.4	38.1	38.1	38.2	38.3	38.3	38.2	38.5	38.3	38.4	38.2	38.2	38.2	38.2	38.2	38.2	38.1	38.1	38.1
BCG02-17	66	38.3	38.2	38	37.9	38.2	38	37.9	38	37.9	38.2	37.8	38.2	38.2	38.1	38	38	38.2	38.1	38	38.1	38	38	38	38	38.2	38.1	38	38.1	38.1	38.4	38.1	38.2	38.3	38.2	38.3	38.1	38.5	38.2	38.4	38.2	38.1	38.2	38.2	38.3	38.3	38	38.1	38
BCG02-18	67	38.2	38.2	38	38	38.2	38	38	38	38	38.2	37.8	38.2	38.2	38.1	38	38	38.2	38.2	37.9	38.2	38	38	37.9	37.9	38.2	38.1	38	38.1	38.1	38.5	38.2	38.3	38.2	38.2	38.3	38.3	38.5	38.2	38.3	38.3	38.2	38.2	38.2	38.1	38.3	38.2	38.1	38.1
BCG02-19	68	38.2	38.2	38	38	38.2	38	38	38.1	38	38.2	37.8	38.2	38.2	38.1	38.1	38.1	38.2	38.2	38	38.2	38.1	38.1	38	38	38.2	38.1	38	38.1	38.1	38.5	38.2	38.3	38.1	38.2	38.4	38.3	38.5	38.2	38.2	38.3	38.3	38.2	38.3	38.1	38.3	38.2	38.2	38.2
BCG02-20	69	38.3	38.2	38	38	38.2	38	38	38	38	38.3	37.9	38.2	38.2	38.1	38.1	38	38.2	38.2	38	38.2	38.1	38.1	38	38	38.2	38.1	38.1	38.1	38.1	38.4	38.2	38.2	38.3	38.3	38.4	38.2	38.4	38.3	38.5	38.2	38.2	38.2	38.2	38.3	38.3	38.2	38.1	38.1
BCG02-21	70	38.2	38.1	37.9	37.9	38.1	37.9	37.9	37.9	37.9	38.1	37.8	38.1	38.1	38	38	38	38.1	38.1	37.9	38.1	38	38	37.9	37.9	38.1	38	38	38	38	38.3	38.1	38.2	38.3	38.2	38.4	38.2	38.4	38.3	38.3	38.2	38.2	38.1	38.1	38.2	38.2	38.2	38.1	38.1
BCG02-22	71	38.5	38.4	38.1	38.1	38.4	38.2	38.2	38.2	38.1	38.4	37.7	38.4	38.4	38.2	38.1	38	38.4	38.3	37.9	38.4	38.1	38.1	37.9	37.9	38.4	38.3	38.1	38.3	38.3	38.5	38.3	38.2	38.4	38.2	38.6	38.3	38.6	38.3	38.5	38.3	38.2	38.3	38.3	38.3	38.5	38.3	38.2	38.2
BCG03-01	72	44.6	44.4	44.1	44.1	44.4	44.2	44.1	44.2	44.1	44.5	43.9	44.5	44.4	44.3	44.3	44.3	44.4	44.4	44.3	44.4	44.3	44.2	44.3	44.3	44.5	44.3	44.3	44.3	44.3	44.3	44.3	44.6	44.4	44.5	44.4	44.3	44.7	44.5	44.5	44.3	44.4	44.4	44	44.7	44.7	44.2	44.6	44.3
BCG03-02	73	44.8	44.5	44.2	44.2	44.5	44.3	44.2	44.3	44.2	44.7	43.7	44.6	44.5	44.4	44.3	44.2	44.5	44.5	44.2	44.5	44.3	44.3	44.2	44.1	44.6	44.4	44.3	44.5	44.4	44.5	44.4	44.7	44.6	44.4	44.7	44.3	44.8	44.7	44.8	44.4	44.6	44.6	44	44.7	45	44.2	44.7	44.2
BCG03-03	74	44.7	44.7	44.5	44.4	44.7	44.5	44.4	44.6	44.5	44.8	44.2	44.8	44.7	44.6	44.6	44.6	44.7	44.7	44.5	44.7	44.6	44.6	44.5	44.5	44.8	44.6	44.6	44.7	44.6	44.5	44.5	46.1	45.2	44.6	44.8	44.7	44.9	44.9	44.9	44.7	44.8	44.9	44.7	45	45	44.8	45.1	44.7
BCG03-04	75	44.6	44.3	44.1	44.1	44.3	44.1	44	44.2	44.1	44.5	43.8	44.5	44.3	44.2	44.2	44.2	44.3	44.3	44.2	44.3	44.2	44.2	44.3	44.2	44.5	44.2	44.2	44.3	44.3	44.3	44.3	44.5	44.2	44.5	44.5	44.4	44.7	44.7	44.5	44.4	44.5	44.4	44.1	44.5	44.8	44.2	44.6	44.4
BCG03-05	76	45	45	44.6	44.6	45	44.7	44.6	44.7	44.6	45	44	45	45	44.8	44.6	44.6	45	44.9	44.4	45	44.6	44.6	44.4	44.4	45	44.9	44.6	44.9	44.8	44.8	44.7	45	45	44.7	45.2	44.9	45	45.1	45	44.7	45	44.9	44.7	45.2	45.4	44.6	44.9	44.7
BCG03-06	77	44.9	44.8	44.4	44.4	44.8	44.5	44.4	44.5	44.4	44.9	43.8	44.8	44.8	44.6	44.4	44.4	44.8	44.7	44.2	44.8	44.5	44.4	44.2	44.2	44.8	44.7	44.5	44.7	44.6	44.8	44.7	44.8	45.1	44.7	45.1	44.6	45	44.9	45	44.7	44.8	44.8	44.4	44.8	45.1	44.6	44.9	44.7
BCG03-07	78	44.4	44.3	44.1	44.1	44.3	44.1	44	44.1	44	44.3	43.7	44.3	44.3	44.2	44.2	44.2	44.3	44.3	44.1	44.3	44.2	44.1	44.1	44.1	44.3	44.2	44.1	44.3	44.3	44.4	44.4	44.6	44.7	44.4	44.6	44.3	44.6	44.5	44.5	44.4	44.5	44.4	44.2	44.6	44.8	44.3	44.7	44.4
BCG03-08	79	44.5	44.4	44.1	44.1	44.4	44.1	44.1	44.2	44.1	44.5	43.7	44.5	44.4	44.3	44.2	44.2	44.4	44.4	44.1	44.4	44.2	44.2	44.1	44.1	44.5	44.3	44.2	44.3	44.3	44.3	44.2	44.6	44.4	44.3	44.6	44.2	44.6	44.6	44.5	44.3	44.5	44.4	44.1	44.6	44.7	44	44.4	44.1
BCG03-09	80	44.5	44.5	44.2	44.2	44.4	44.2	44.1	44.3	44.2	44.5	43.9	44.4	44.4	44.3	44.3	44.3	44.4	44.5	44.2	44.4	44.3	44.3	44.2	44.2	44.4	44.3	44.3	44.4	44.4	44.4	44.4	44.6	44.7	44.4	44.5	44.3	44.7	44.6	44.5	44.4	44.5	44.4	44.2	44.6	44.7	44.3	44.7	44.4
BCG03-10	81	44.3	44.1	44.1	43.9	44.1	43.9	43.8	44	43.9	44.2	43.6	44.3	44.1	44	44	44.1	44.1	44.1	44.1	44.1	44.1	44	44.1	44.1	44.3	44	44	44.1	44.1	44.3	43.9	44.5	44.5	44.4	44.3	44.3	44.5	44.3	44.5	44.3	44.5	44.3	44.2	44.5	44.4	44.5	44.4	44.4
BCG03-11	82	44.5	44.3	44.2	44	44.2	44	43.9	44.1	44	44.3	43.6	44.4	44.2	44.1	44.1	44.1	44.2	44.2	44.1	44.2	44.1	44.1	44.1	44.1	44.4	44.1	44.1	44.2	44.2	44.4	44	44.6	44.6	44.5	44.4	44.4	44.7	44.4	44.6	44.4	44.5	44.5	44.2	44.6	44.5	44.5	44.5	44.5
BCG03-12	83	44.7	44.7	44.5	44.4	44.7	44.5	44.4	44.6	44.4	44.7	44.2	44.7	44.7	44.6	44.6	44.6	44.7	44.7	44.5	44.7	44.6	44.6	44.5	44.5	44.7	44.6	44.6	44.6	44.6	44.6	44.6	45	44.8	44.7	45.1	44.7	44.9	45	44.9	44.6	44.9	44.7	44.6	45.1	45.2	44.6	44.9	44.7
BCG03-13	84	44.8	44.7	44.5	44.5	44.7	44.5	44.4	44.6	44.5	44.7	44.2	44.7	44.7	44.6	44.6	44.6	44.7	44.7	44.5	44.7	44.7	44.6	44.5	44.5	44.7	44.6	44.6	44.7	44.7	44.6	44.6	44.9	44.9	44.7	45.1	44.8	44.8	45.1	45.1	44.7	44.8	44.8	44.9	44.9	45.2	44.6	44.9	44.7
BCG03-14	85	44.3	44.1	43.8	43.7	44.1	43.8	43.7	43.9	43.7	44.3	43.5	44.3	44.1	43.9	43.9	43.9	44	44	44	44	43.9	43.9	44	44	44.3	43.9	44	44	43.9	44.1	44.1	44.3	44.1	44.1	44.3	44.2	44.4	44.5	44.4	44.2	44.3	44.3	43.9	44.5	44.5	43.7	44.3	44
BCG03-15	86	44.4	44.2	44	43.9	44.2	44	43.9	44	43.9	44.4	43.7	44.3	44.2	44.1	44	44	44.2	44.2	44.1	44.1	44.1	44	44.1	44.1	44.3	44.1	44	44.1	44.1	44.1	44.1	44.4	44.1	44.2	44.2	44.3	44.5	44.5	44.5	44.2	44.3	44.3	43.9	44.4	44.6	44	44.5	44.2
BCG03-16	87	44.3	44.1	43.9	43.8	44	43.8	43.7	43.8	43.8	44.2	43.4	44.3	44	43.9	43.9	43.9	44	44	44	44	43.9	43.8	44	44	44.3	43.9	43.9	44	44	44.4	44.1	44.4	44.5	44.2	44.3	44.2	44.5	44.2	44.4	44.2	44.4	44.4	44.2	44.6	44.4	44.1	44.2	44.2
BCG03-17	88	44.4	43.9	43.8	43.6	43.9	43.6	43.5	43.7	43.6	44.1	43.2	44.3	43.9	43.7	43.7	43.6	43.8	43.8	44	43.8	43.7	43.7	44	43.9	44.3	43.8	43.7	43.8	43.8	44.2	43.8	44.4	44.1	44.1	44.1	44.2	44.4	44.2	44.4	44.2	44.4	44.4	43.9	44.6	44.2	43.7	44.1	44.1
BCG03-18	89	44.4	43.8	43.7	43.5	43.8	43.6	43.5	43.6	43.5	44.1	43.2	44.3	43.8	43.7	43.7	43.6	43.8	43.8	43.9	43.8	43.7	43.7	43.9	43.9	44.3	43.7	43.7	43.7	43.7	44.1	43.8	44.3	44.1	44.1	44.1	44.1	44.5	44.2	44.4	44.1	44.4	44.3	43.9	44.5	44.2	43.7	44	44
BCG03-19	90	44.8	44.7	44.4	44.4	44.7	44.4	44.3	44.5	44.4	44.7	44.2	44.7	44.7	44.6	44.6	44.6	44.7	44.7	44.4	44.7	44.6	44.6	44.5	44.4	44.7	44.6	44.5	44.6	44.6	44.6	44.5	44.8	44.8	44.6	44.9	44.4	44.7	44.9	45	44.5	44.7	44.7	44.3	45	45	44.6	44.9	44.6
BCG03-20	91	44.7	44.4	44.4	44.1	44.4	44.2	44.1	44.3	44.2	44.6	43.9	44.8	44.4	44.3	44.3	44.3	44.5	44.4	44.5	44.4	44.3	44.3	44.5	44.5	44.8	44.3	44.3	44.4	44.4	44.4	44.2	45.3	45.9	44.6	44.6	44.6	44.9	44.7	44.9	44.5	44.8	44.9	45.7	45	44.7	44.6	44.7	44.6
BCG03-21	92	44.5	44.4	44.2	44.1	44.4	44.2	44.1	44.3	44.1	44.4	43.8	44.4	44.4	44.3	44.3	44.2	44.4	44.4	44.2	44.3	44.3	44.2	44.2	44.2	44.4	44.3	44.3	44.3	44.3	44.3	44.3	44.4	44.5	44.5	44.4	44.3	44.5	44.3	44.5	44.3	44.6	44.2	44.1	44.5	44.7	44.2	44.6	44.4
BCG03-22	93	45.4	45.1	44.8	44.8	45.1	44.9	44.7	44.8	44.8	45.2	44.5	45.2	45.1	45	44.8	45	45.1	45	45	45.1	44.9	44.8	45	44.9	45.2	45	45	45	45	44.8	45	45	44.9	45	45.1	44.8	45.4	45.1	45.1	44.8	45	45	44.5	45.3	45.1	44.9	45.1	45.1
BCG03-23	94	44.8	44.2	44.2	43.9	44.2	43.9	43.8	44	43.9	44.4	43.6	44.7	44.2	44	44	44	44.2	44.2	44.4	44.2	44	44.1	44.4	44.4	44.7	44.1	44	44.2	44.1	44.3	44	44.6	44.4	44.5	44.5	44.6	44.9	44.6	45	44.6	44.7	44.5	44.2	44.9	44.7	44.2	44.3	44.3
BCG03-24	95	44.5	44.2	43.9	43.8	44.2	43.9	43.8	44	43.8	44.4	43.5	44.4	44.2	44	43.9	43.9	44.1	44.2	44	44.1	44	44	44	44	44.4	44	43.9	44.1	44	44.3	44.3	44.5	44.8	44.4	44.5	44.2	44.6	44.5	44.6	44.3	44.5	44.4	44.6	44.5	44.7	43.8	44.5	44.1
BCG03-25	96	44.7	44.5	44.3	44.3	44.5	44.3	44.2	44.4	44.3	44.6	43.9	44.6	44.5	44.4	44.4	44.4	44.5	44.5	44.3	44.5	44.4	44.4	44.3	44.3	44.6	44.4	44.4	44.4	44.5	44.6	44.5	45.8	44.8	44.5	44.6	44.6	44.8	44.7	44.7	44.4	44.6	44.5	44.3	44.6	44.9	44.6	44.8	44.7
BCG03-26	97	45.5	45.4	45	45.1	45.4	45.2	45	45.1	45.1	45.4	44.6	45.4	45.4	45.3	45.1	45.2	45.4	45.3	45.1	45.4	45.2	45.1	45.1	45	45.4	45.3	45.2	45.3	45.3	44.9	44.9	45.3	45.8	45	45.4	45	45.3	45.4	45.3	45	45.1	45.4	44.9	45.5	45.5	45	45.4	45.3
BCG03-27	98	45.3	45.1	44.7	44.7	45.1	44.8	44.6	44.7	44.8	45.2	44.4	45.2	45.1	44.9	44.8	44.9	45.1	44.9	44.9	45	44.8	44.7	44.9	44.9	45.2	44.9	44.9	45	45	45	45	45.1	45	45.1	45.1	44.8	45.5	45.2	45.1	44.9	45.2	45.1	44.6	45.3	45.4	44.9	45.2	45.1
BCG03-28	99	44.6	44.5	44.2	44.2	44.5	44.3	44.1	44.3	44.2	44.6	43.9	44.7	44.5	44.4	44.3	44.3	44.5	44.5	44.3	44.5	44.4	44.3	44.3	44.3	44.7	44.4	44.3	44.4	44.4	44.6	44.6	44.9	44.7	44.6	44.8	44.5	44.9	45	45	44.6	44.8	44.8	44.3	45	45.2	45.1	44.9	44.5
BCG03-29	100	44.6	44.5	44.2	44.2	44.5	44.3	44.2	44.4	44.3	44.6	43.9	44.6	44.5	44.4	44.4	44.3	44.5	44.5	44.3	44.5	44.4	44.4	44.3	44.3	44.6	44.4	44.4	44.4	44.4	44.2	44.4	44.6	44.4	44.4	44.6	44.5	44.6	44.9	44.7	44.5	44.6	44.6	44.2	44.8	44.9	44	44.8	44.3
BCG03-30	101	44.8	44.8	44.4	44.4	44.7	44.5	44.4	44.6	44.5	44.8	44.1	44.7	44.7	44.7	44.6	44.5	44.7	44.7	44.4	44.7	44.6	44.6	44.4	44.4	44.7	44.6	44.5	44.7	44.7	44.4	45.4	44.8	44.8	44.4	44.7	44.4	44.8	44.8	45	44.6	44.8	44.8	44.5	44.9	45	44.5	44.9	44.5
BCG03-31	102	44.6	44.6	44.3	44.3	44.6	44.3	44.2	44.4	44.3	44.6	43.9	44.6	44.6	44.4	44.4	44.4	44.6	44.6	44.3	44.6	44.4	44.4	44.3	44.3	44.6	44.5	44.4	44.5	44.5	44.5	44.4	44.6	44.8	44.5	45	44.6	44.8	45	44.9	44.5	44.7	44.7	44.6	44.8	45.2	44.4	44.9	44.5
BCG03-32	103	45.1	45.1	44.8	44.8	45.1	44.8	44.7	44.9	44.8	45	44.5	45.1	45.1	44.9	44.9	44.9	45.1	45	44.7	45	44.9	44.8	44.7	44.7	45.1	45	44.9	45	45	44.8	44.7	45	45.1	44.9	45.2	44.6	45.1	45.3	45.2	44.9	45	45.1	44.8	45.2	45.6	44.7	45.1	45.1
BCG03-33	104	44.5	44.2	44.2	44	44.2	44	43.9	44.1	44	44.3	43.6	44.4	44.2	44.1	44	44.1	44.3	44.2	44.2	44.2	44.1	44.1	44.2	44.2	44.4	44.1	44	44.2	44.2	44.4	44.1	44.5	44.5	44.4	44.4	44.3	44.6	44.5	44.6	44.3	44.5	44.4	44.2	44.5	44.4	44.4	44.4	44.3
BCG03-34	105	44.6	44.5	44.2	44.2	44.5	44.3	44.1	44.3	44.2	44.6	44	44.5	44.5	44.4	44.4	44.4	44.5	44.5	44.3	44.5	44.4	44.3	44.3	44.3	44.5	44.4	44.4	44.5	44.4	44.2	44.1	44.5	44.6	44.2	44.6	44.3	44.5	44.6	44.6	44.3	44.6	44.3	44.2	44.6	44.7	44.1	44.5	44.3
BCG03-35	106	45.2	45.2	44.8	44.9	45.1	44.9	44.7	44.9	44.9	45.2	44.5	45.1	45.1	45	44.9	45	45.1	45.1	44.9	45.1	45	44.9	44.9	44.9	45.1	45	45	45.1	45.1	44.7	44.7	45	45.2	44.7	45.1	44.8	45	45.2	45.1	44.8	44.8	45.1	44.7	45.1	45.2	44.9	45.2	45.1
BCG03-36	107	44.5	44.4	44.2	44.1	44.4	44.2	44.1	44.2	44.2	44.4	43.8	44.4	44.4	44.3	44.2	44.2	44.4	44.4	44.1	44.4	44.3	44.2	44.1	44.1	44.4	44.3	44.2	44.3	44.3	44.3	44.2	44.6	44.5	44.4	44.7	44.4	44.5	44.8	44.7	44.3	44.6	44.3	44.3	44.5	44.7	44.3	44.6	44.4
BCG03-37	108	45	45	44.6	44.6	44.9	44.7	44.5	44.7	44.6	44.9	44	45	44.9	44.8	44.6	44.5	45	44.9	44.4	44.9	44.6	44.6	44.4	44.4	45	44.8	44.6	44.8	44.8	44.8	44.8	45.8	45.7	44.7	45.3	45	45.2	45.1	45.4	44.8	45.1	45.1	45.4	45.1	45.5	44.7	45.1	44.8
BCG03-38	109	44.3	44	44	43.7	44	43.7	43.6	43.8	43.7	44.1	43.5	44.3	44	43.9	43.8	43.8	44	44	44	43.9	43.9	43.9	44	44	44.3	43.9	43.8	43.9	43.9	44.2	43.8	44.5	44.1	44.2	44.2	44.2	44.4	44.2	44.5	44.3	44.4	44.4	44.1	44.5	44.3	44.1	44.3	44.3
BCG03-39	110	44.2	44	43.8	43.7	44	43.8	43.7	43.9	43.7	44.2	43.5	44.1	44	43.9	43.9	43.9	44	44	43.9	44	43.9	43.9	43.9	43.9	44.1	43.9	43.9	43.9	43.9	44	43.9	44.3	43.9	44.1	44.3	44	44.3	44.4	44.4	44.2	44.3	44.2	43.9	44.5	44.4	43.9	44.4	44.2
BCG03-40	111	45.2	45.1	44.8	44.8	45.1	44.9	44.7	44.8	44.9	45.1	44.6	45.2	45.1	45	44.9	45	45.1	45	44.9	45.1	44.9	44.8	45	44.9	45.2	45.1	45	45	45	44.9	44.8	45.1	44.9	44.9	45.2	44.7	45.3	45.2	45.2	44.9	45	45.1	44.5	45.4	45.4	45.1	45.3	45.5
BCG03-41	112	44.6	44.2	44	43.9	44.2	44	43.8	44	43.9	44.4	43.3	44.5	44.2	44.1	44	43.9	44.2	44.2	43.9	44.2	43.9	43.9	44	43.9	44.5	44.1	44	44.1	44.1	44.6	44.3	44.5	44.7	44.3	44.6	44.4	44.7	44.3	44.7	44.3	44.6	44.6	44.2	44.6	44.7	44.1	44.3	44.3
BCG03-42	113	44.3	44.3	44	44	44.3	44	43.9	44.1	44	44.3	43.7	44.3	44.3	44.2	44.1	44.1	44.3	44.3	44.1	44.2	44.2	44.1	44.1	44	44.3	44.2	44.1	44.2	44.2	44.3	44.2	44.5	44.4	44.4	44.5	44.2	44.4	44.4	44.5	44.3	44.5	44.4	44.2	44.6	44.6	44.1	44.5	44.3
BCG03-43	114	45.4	45.3	45	45	45.3	45.1	44.9	45.1	45.1	45.3	44.7	45.3	45.3	45.2	45.1	45.2	45.3	45.3	45.1	45.3	45.2	45.1	45.1	45.1	45.3	45.2	45.2	45.3	45.3	44.8	44.9	45.3	45.7	45	45.4	45	45.2	45.4	45.3	45	45.2	45.3	44.9	45.4	45.4	45.2	45.5	45.3
BCG04-01	115	44.1	44.1	43.8	43.8	44.1	43.9	43.8	43.9	43.8	44.1	43.5	44.1	44.1	44	43.9	43.9	44.1	44.1	43.8	44	44	43.9	43.8	43.8	44.1	43.9	43.9	44	44	43.9	43.8	44.1	44.1	44	44.2	44.1	44.2	44.2	44.1	44.1	44	44	43.9	44	44.3	43.9	44.2	44
BCG04-02	116	43.8	43.4	43.4	43.1	43.4	43.2	43	43.2	43.1	43.5	42.8	43.8	43.4	43.3	43.2	43.2	43.4	43.3	43.5	43.4	43.3	43.3	43.5	43.5	43.8	43.3	43.2	43.3	43.3	43.3	43	43.7	43.6	43.4	43.4	43.5	43.7	43.3	43.9	43.7	43.6	43.5	43.3	43.7	43.5	43.5	43.3	43.4
BCG04-03	117	44.2	44.1	43.9	43.9	44.1	43.9	43.8	44	43.9	44.2	43.5	44.1	44.1	44	44	43.9	44.1	44.2	43.9	44.1	44	44	43.9	43.9	44.1	44	43.9	44.1	44.1	44	43.9	44.1	44.2	44.1	44.3	44.1	44.3	44.2	44.2	44.1	44.1	44.1	43.9	44.1	44.3	43.8	44.3	44
BCG04-04	118	43.7	43.3	43.3	43	43.3	43.1	42.9	43.1	43	43.4	42.8	43.7	43.3	43.2	43.1	43.1	43.3	43.2	43.5	43.3	43.2	43.2	43.5	43.5	43.7	43.2	43.1	43.3	43.2	43.2	42.9	43.6	43.5	43.4	43.3	43.4	43.6	43.3	43.8	43.6	43.5	43.4	43.3	43.6	43.4	43.4	43.3	43.3
BCG04-05	119	43.7	43.5	43.3	43.2	43.5	43.3	43.1	43.3	43.2	43.6	42.9	43.7	43.5	43.4	43.3	43.3	43.5	43.4	43.5	43.5	43.4	43.3	43.5	43.4	43.7	43.4	43.3	43.4	43.4	43.2	43	43.6	43.5	43.4	43.6	43.4	43.7	43.3	43.9	43.6	43.6	43.4	43.3	43.7	43.5	43.4	43.4	43.3
BCG04-06	120	43.8	43.3	43.4	43.1	43.3	43.1	43	43.2	43.1	43.4	42.8	43.7	43.3	43.2	43.2	43.2	43.3	43.3	43.5	43.3	43.2	43.2	43.5	43.5	43.7	43.2	43.2	43.3	43.3	43.3	42.9	43.7	43.5	43.4	43.4	43.4	43.7	43.3	43.8	43.7	43.6	43.4	43.3	43.7	43.4	43.5	43.3	43.3
BCG04-07	121	43.8	43.4	43.4	43.1	43.4	43.2	43	43.2	43.1	43.5	42.8	43.8	43.4	43.3	43.2	43.2	43.4	43.3	43.5	43.4	43.2	43.3	43.5	43.5	43.8	43.3	43.2	43.4	43.3	43.3	42.9	43.7	43.6	43.4	43.4	43.5	43.7	43.3	43.9	43.7	43.6	43.5	43.3	43.7	43.4	43.5	43.3	43.3
BCG04-08	122	44.2	44.2	43.9	43.9	44.1	43.9	43.9	44	43.9	44.2	43.5	44.2	44.1	44.1	44	43.9	44.2	44.2	43.9	44.1	44	44	43.9	43.8	44.2	44.1	44	44.1	44.1	44.1	44	44.2	44.3	44.1	44.3	44.1	44.3	44.3	44.3	44.2	44.1	44.1	43.9	44.1	44.4	43.9	44.4	44.1
BCG04-09	123	44.1	44.1	43.9	43.9	44.1	43.9	43.8	43.9	43.9	44.2	43.6	44.1	44.1	44	44	44	44.1	44.1	43.9	44.1	44	44	43.9	43.9	44.1	44	44	44.1	44.1	43.9	44	44.2	44.1	44.1	44.2	44	44.2	44.2	44.2	43.9	44.1	44	43.9	44.3	44.2	43.9	44.3	44.2
BCG04-10	124	44.5	44.4	44.1	44.1	44.4	44.2	44.1	44.2	44.1	44.5	43.5	44.5	44.4	44.2	44.2	44	44.4	44.4	43.9	44.4	44.1	44.1	43.9	43.9	44.5	44.3	44.2	44.3	44.3	44.3	44.3	44.3	44.4	44.2	44.4	44.4	44.5	44.4	44.5	44	44.3	44.4	44.1	44.4	44.6	44	44.4	44.3
BCG04-11	125	44.1	44	43.7	43.7	43.9	43.8	43.7	43.8	43.7	44.1	43.5	44.1	43.9	43.9	43.9	43.8	44	44	43.9	43.9	43.9	43.8	43.9	43.9	44.1	43.9	43.9	43.9	43.9	43.7	43.8	44.1	43.9	43.9	44	44	44.2	44.2	44.2	43.8	44.1	44	43.8	44.2	44.2	43.6	44.2	43.8
BCG04-12	126	44.5	44.2	43.9	43.9	44.2	44	43.9	44	44	44.4	43.4	44.4	44.2	44.1	44.1	43.9	44.2	44.2	43.9	44.2	44	43.9	43.9	43.9	44.4	44.1	44.1	44.1	44.1	44.1	44.1	44.3	44.1	44.1	44.2	44.3	44.5	44.4	44.5	44	44.2	44.3	43.9	44.4	44.5	43.8	44.4	44.2
BCG04-13	127	44.4	44.2	43.9	43.9	44.1	43.9	43.8	43.9	43.9	44.4	43.3	44.4	44.1	44	44	43.8	44.2	44.1	43.8	44.2	43.9	43.9	43.9	43.8	44.4	44.1	44	44.1	44	43.9	43.8	44.1	43.9	44	44.2	44.2	44.4	44.3	44.4	44	44.2	44.2	43.8	44.3	44.4	43.6	44.3	44.1
BCG04-14	128	44.1	44	43.8	43.7	43.9	43.8	43.7	43.8	43.7	44.1	43.4	44.1	43.9	43.9	43.9	43.8	44	44	43.9	43.9	43.9	43.8	43.9	43.9	44.1	43.9	43.8	43.9	43.9	43.7	43.8	44.1	43.9	44	44	44	44.2	44.2	44.2	43.8	44	44	43.8	44.2	44.2	43.7	44.2	43.9
BCG04-15	129	44.1	43.9	43.7	43.7	43.9	43.7	43.6	43.8	43.7	44.1	43.4	44.1	43.9	43.8	43.8	43.8	43.9	43.9	43.9	43.9	43.8	43.8	43.9	43.9	44	43.8	43.8	43.8	43.8	43.6	43.7	44	43.7	43.9	43.9	43.9	44.1	44.2	44.1	43.8	44	43.9	43.6	44.1	44.1	43.4	44.1	43.8
BCG05-01	130	27.5	27.5	27.2	27.2	27.5	27.3	27.1	27.3	27.2	27.5	27.2	27.5	27.5	27.4	27.2	27.3	27.5	27.5	27.2	27.5	27.3	27.3	27.2	27.2	27.5	27.3	27.2	27.4	27.4	27.6	27.2	27.2	27.4	27.3	27.5	27.6	27.5	27.2	27.2	27.1	27.2	27.2	27.3	27.2	27.5	27.3	27.3	27.3
BCG05-02	131	27.3	27.2	27	26.9	27.2	27.1	26.9	27	27	27.3	26.9	27.2	27.2	27.1	27	27	27.2	27.2	26.9	27.2	27	27	26.9	26.9	27.2	27.1	27	27.1	27.1	27.3	27	27	27.2	27	27.3	27.4	27.3	27	27	26.9	27	27	27.1	27.1	27.3	27	27.1	27.1
BCG05-03	132	27.2	27.1	26.9	26.8	27.2	27	26.8	26.9	26.9	27.2	26.9	27.2	27.2	27.1	26.9	26.9	27.1	27.1	26.9	27.1	26.9	27	26.9	26.8	27.1	27	26.9	27.1	27.1	27.3	26.9	26.9	27.1	26.9	27.2	27.2	27.2	26.9	27	26.8	26.8	26.9	27	27	27.2	27	27	27
BCG05-04	133	27.1	27	26.9	26.8	27	26.9	26.8	26.9	26.8	27	26.9	27	27	27	26.9	27	27	27	27	27	27	27	26.9	26.9	27	26.9	27	27	27	27	26.8	27	27	27	27	27	27	26.9	26.7	26.9	26.9	26.8	27	27	27	27	27	27.1
BCG05-05	134	27	26.9	26.8	26.7	26.9	26.9	26.7	26.8	26.8	27	26.9	26.9	26.9	26.9	26.9	26.9	26.9	27	26.9	26.9	26.9	26.9	26.9	26.9	26.9	26.8	26.9	26.9	26.9	27	26.7	26.9	26.9	26.9	27	27	27	26.9	26.7	26.9	26.9	26.7	27	27	26.9	26.9	26.9	27
BCG06-01	135	26.5	26.4	26.2	26.1	26.4	26.3	26.1	26.2	26.2	26.4	26.3	26.4	26.4	26.4	26.3	26.3	26.4	26.4	26.2	26.4	26.3	26.3	26.2	26.2	26.4	26.3	26.3	26.4	26.3	26.5	26.3	26.3	26.4	26.3	26.6	26.5	26.5	26.4	26.4	26.2	26.3	26.2	26.4	26.4	26.5	26.4	26.2	26.3
BCG07-01	136	22.5	22.6	22.2	22.2	22.6	22.4	22.2	22.3	22.2	22.6	22	22.6	22.6	22.4	22.3	22.2	22.6	22.5	22.2	22.5	22.3	22.3	22.2	22.2	22.6	22.4	22.3	22.5	22.4	22.7	22.3	22.3	22.7	22.3	22.6	22.7	22.7	22.3	22.6	22.4	22.4	22.3	22.4	22.3	22.7	22.3	22.3	22.2
BCG08-01	137	26	25.9	25.5	25.5	25.9	25.7	25.5	25.6	25.5	25.9	25.1	25.9	25.9	25.7	25.5	25.4	25.9	25.8	25.2	25.8	25.4	25.5	25.2	25.2	25.9	25.8	25.5	25.8	25.7	26.2	25.8	25.6	26	25.6	26.1	25.9	26.1	25.6	26.1	25.8	25.7	25.7	25.7	25.6	26.1	25.6	25.6	25.6
BCG09-01	138	43.2	43.1	42.8	42.8	43.1	42.9	42.8	42.9	42.8	43.2	42.3	43.1	43.1	43	42.8	42.7	43.1	43	42.5	43.1	42.8	42.8	42.5	42.5	43.1	43	42.8	43	43	43.1	42.8	43	43.2	42.8	43.2	43	43.1	43.1	43.2	42.9	43	43.1	42.8	42.8	43.4	43	43	43
BCG09-02	139	42.5	42.4	42.2	42.2	42.4	42.3	42.2	42.3	42.2	42.5	41.9	42.4	42.4	42.3	42.3	42.2	42.4	42.4	42.2	42.4	42.3	42.3	42.2	42.2	42.4	42.3	42.2	42.4	42.3	42.4	42.3	42.5	42.5	42.4	42.5	42.4	42.7	42.6	42.5	42.3	42.4	42.5	42.2	42.3	42.7	42.5	42.6	42.5
BCG09-03	140	42.6	42.5	42.3	42.2	42.5	42.3	42.2	42.3	42.3	42.6	42	42.5	42.5	42.4	42.3	42.3	42.5	42.5	42.2	42.5	42.4	42.3	42.2	42.2	42.5	42.4	42.3	42.4	42.4	42.4	42.3	42.4	42.6	42.4	42.6	42.5	42.7	42.7	42.5	42.3	42.4	42.5	42.2	42.3	42.8	42.5	42.6	42.5
BCG09-04	141	42.3	42.1	42	41.9	42.1	42	41.9	42	41.9	42.2	41.6	42.3	42.1	42	42	42	42.1	42.1	42	42.1	42	42	42	42	42.3	42	42	42.1	42.1	42.3	41.9	42.4	42.4	42.2	42.3	42.2	42.5	42.3	42.4	42.3	42.3	42.3	42.3	42.1	42.3	42.3	42.1	42.3
BCG09-05	142	42.4	42.3	42	42	42.3	42.1	42	42.1	42	42.4	41.7	42.3	42.3	42.2	42.1	42.1	42.3	42.3	42	42.3	42.1	42.1	42	42	42.3	42.2	42.1	42.2	42.2	42.5	42.3	42.4	42.5	42.3	42.5	42.5	42.7	42.6	42.5	42.3	42.4	42.4	42.4	42.2	42.6	42.3	42.4	42.3
BCG09-06	143	42.4	42.3	42.1	42	42.3	42.1	42.1	42.1	42.1	42.4	41.8	42.3	42.3	42.2	42.1	42.1	42.3	42.3	42	42.3	42.2	42.2	42	42	42.3	42.2	42.1	42.2	42.2	42.4	42.1	42.4	42.6	42.1	42.5	42.4	42.5	42.6	42.6	42.3	42.4	42.4	42.4	42.1	42.6	42.3	42.4	42.3
BCG09-07	144	42.5	42.3	42.1	42	42.3	42.1	42	42.1	42	42.4	41.7	42.5	42.3	42.2	42.1	42.1	42.3	42.3	42.1	42.3	42.1	42.1	42.1	42.1	42.4	42.2	42.1	42.2	42.2	42.3	42	42.5	42.6	42.2	42.4	42.4	42.6	42.3	42.4	42.3	42.4	42.4	42.3	42.2	42.4	42.3	42.2	42.3
BCG09-08	145	42.4	42.2	42.1	42	42.2	42.1	42	42.1	42	42.3	41.6	42.4	42.2	42.1	42	42	42.2	42.2	42	42.2	42.1	42.1	42	42	42.4	42.1	42	42.2	42.2	42.4	42	42.5	42.5	42.2	42.4	42.3	42.6	42.3	42.5	42.3	42.4	42.4	42.4	42.2	42.4	42.3	42.1	42.3
BCG09-09	146	42.4	41.9	42.1	41.6	41.9	41.8	41.7	41.8	41.7	42.1	41.4	42.3	41.9	41.9	41.8	41.8	41.9	42	42.1	41.9	41.8	41.8	42.1	42.1	42.3	41.8	41.8	41.9	41.9	42.4	41.7	42.4	42.4	42.1	42	42.2	42.5	42.4	42.4	42.3	42.4	42.4	42.3	42.1	42.4	42.2	42.2	42.3
BCG09-10	147	42.5	42.4	42.2	42.1	42.4	42.3	42.2	42.2	42.2	42.5	41.9	42.5	42.4	42.3	42.2	42.2	42.4	42.4	42.1	42.4	42.3	42.2	42.1	42.1	42.5	42.3	42.2	42.4	42.3	42.4	42.2	42.5	42.6	42.3	42.6	42.3	42.6	42.6	42.5	42.4	42.3	42.4	42.3	42.3	42.7	42.4	42.5	42.5
BCG09-11	148	42.4	42.4	42.2	42.1	42.4	42.2	42.1	42.2	42.1	42.4	41.9	42.4	42.4	42.3	42.2	42.2	42.4	42.4	42.2	42.3	42.3	42.2	42.2	42.2	42.4	42.3	42.2	42.3	42.3	42.4	42.2	42.5	42.5	42.4	42.5	42.4	42.6	42.5	42.4	42.3	42.4	42.4	42.2	42.3	42.7	42.4	42.5	42.4
BCG09-12	149	42.3	42.2	42	42	42.2	42.1	42	42.1	42	42.3	41.7	42.2	42.2	42.2	42.1	42.1	42.2	42.2	42	42.2	42.1	42.1	42	42	42.2	42.1	42.1	42.2	42.2	42.2	42.1	42.3	42.3	42.2	42.4	42.3	42.5	42.4	42.3	42.2	42.3	42.2	42.3	42.2	42.4	42	42.3	42.2
BCG09-13	150	42.2	42.2	42	41.9	42.2	42	41.9	42	41.9	42.3	41.7	42.2	42.2	42.1	42.1	42	42.1	42.2	42	42.1	42.1	42.1	42	42	42.2	42.1	42	42.1	42.1	42.3	42	42.4	42.4	42.1	42.5	42.2	42.4	42.5	42.4	42.3	42.2	42.3	42.3	41.9	42.6	42.2	42.3	42.2
BCG09-14	151	42.3	42.2	42.1	42	42.2	42.1	42	42.1	42	42.3	41.8	42.3	42.2	42.2	42.1	42.1	42.2	42.3	42.1	42.2	42.2	42.1	42.1	42.1	42.3	42.1	42.1	42.2	42.2	42.3	42.1	42.4	42.5	42.3	42.5	42.3	42.6	42.5	42.4	42.2	42.3	42.4	42.3	42.3	42.7	42.4	42.5	42.4
BCG09-15	152	41.8	41.5	41.5	41.1	41.4	41.3	41.1	41.2	41.2	41.5	40.8	41.8	41.4	41.3	41.2	41.2	41.4	41.4	41.4	41.4	41.3	41.3	41.4	41.4	41.7	41.3	41.3	41.4	41.4	41.8	41.3	41.9	42	41.4	41.8	41.8	42	41.9	42	41.8	41.8	41.8	41.9	41.6	41.9	41.7	41.6	41.8
BCG09-16	153	42.6	42.5	42.3	42.2	42.5	42.3	42.3	42.3	42.3	42.6	41.9	42.6	42.5	42.4	42.3	42.3	42.5	42.5	42.2	42.5	42.3	42.3	42.2	42.2	42.6	42.4	42.3	42.4	42.4	42.5	42.3	42.5	42.6	42.3	42.5	42.4	42.7	42.6	42.4	42.3	42.3	42.5	42.3	42.3	42.8	42.3	42.6	42.5
BCG09-17	154	42.6	42.4	42.3	42.1	42.4	42.2	42.2	42.2	42.2	42.5	41.8	42.5	42.4	42.3	42.2	42.2	42.4	42.4	42.2	42.4	42.3	42.3	42.2	42.2	42.5	42.3	42.2	42.4	42.3	42.4	42.1	42.5	42.7	42.4	42.5	42.4	42.6	42.5	42.5	42.3	42.4	42.4	42.3	42.3	42.6	42.5	42.4	42.5
BCG09-18	155	42.2	42.1	41.9	41.9	42.1	42	41.9	42	41.9	42.2	41.7	42.2	42.1	42.1	42	42	42.1	42.2	42	42.1	42.1	42	42	42	42.2	42	42	42.1	42.1	42.2	42	42.3	42.3	42.1	42.4	42.1	42.4	42.5	42.2	42.2	42.3	42.3	42.3	42.1	42.4	42.3	42.3	42.2
BCG09-19	156	42.4	42.2	42.2	41.8	42.2	42	41.9	41.9	41.9	42.2	41.3	42.4	42.2	42	41.9	41.8	42.2	42.1	41.9	42.2	41.8	41.9	41.9	41.8	42.4	42.1	41.9	42.1	42	42.5	41.9	42.4	42.6	42.2	42.5	42.4	42.8	42.2	42.6	42.4	42.3	42.4	42.3	42.2	42.6	43.3	42.2	42.3
BCG10-01	157	57.4	56.3	56	56	56.3	56.1	55.9	56	56	57	55.2	57	56.3	56.2	56	56	56.3	56.3	56.4	56.3	56	56	56.4	56.4	57	56.2	56	56.2	56.2	56.6	56.6	57.2	57.9	56.9	56.4	57.4	57.2	57.1	56.8	56.7	57	56.9	58	56.8	57	56.4	57	56.4
BCG10-02	158	56.7	56.3	56.1	56	56.3	56.1	55.9	56.1	56	56.5	55.6	56.4	56.3	56.2	56.2	56.2	56.3	56.3	56.1	56.3	56.2	56.1	56.1	56.1	56.4	56.1	56.2	56.3	56.2	56.8	56.8	56.5	56.7	56.7	56.4	57	56.9	56.8	56.8	56.6	57.1	56.4	56.9	56.4	57	56	56.5	56.5
BCG10-03	159	58	57.2	56.8	56.8	57.1	56.9	56.7	56.9	56.8	57.7	56.1	57.6	57.1	57	56.9	56.8	57.2	57.1	57	57.1	56.8	56.8	57	57	57.6	57	56.8	57.1	57	57	56.8	57.4	57.5	57.1	56.9	58.1	57.6	57.5	57.5	57.4	57.2	57.4	57.4	57.2	57.3	56.7	57.3	57.1
BCG11-01	160	39.8	39.6	39.4	39.4	39.6	39.4	39.3	39.4	39.4	39.8	39.3	39.7	39.6	39.5	39.5	39.5	39.6	39.6	39.6	39.6	39.5	39.5	39.6	39.6	39.7	39.5	39.5	39.6	39.5	40.1	39.9	40.1	40.5	39.9	39.7	40	40.2	39.9	40.1	40	39.9	39.7	41.6	39.9	39.9	39.7	39.7	39.8
BCG11-02	161	39.9	39.7	39.4	39.4	39.7	39.5	39.4	39.5	39.4	39.9	39.4	39.8	39.7	39.6	39.5	39.5	39.7	39.7	39.6	39.6	39.5	39.5	39.6	39.7	39.8	39.6	39.5	39.6	39.6	40.1	40	40.1	40.5	39.9	39.8	40	40.2	39.9	40.1	40	39.9	39.8	41.6	39.9	40	39.7	39.8	39.9
BCG11-03	162	39.7	39.6	39.3	39.3	39.6	39.4	39.3	39.3	39.3	39.7	39.1	39.6	39.6	39.5	39.3	39.3	39.6	39.5	39.3	39.5	39.4	39.4	39.3	39.3	39.6	39.5	39.4	39.5	39.5	40.1	39.8	39.6	39.7	39.7	39.7	39.9	40.2	39.6	39.8	39.8	39.7	39.7	39.8	39.7	39.9	39.6	39.5	39.5
BCG11-04	163	39.7	39.6	39.3	39.3	39.6	39.4	39.3	39.3	39.3	39.7	39.2	39.6	39.6	39.5	39.4	39.3	39.6	39.5	39.3	39.5	39.4	39.4	39.3	39.4	39.6	39.5	39.4	39.5	39.5	40.1	39.8	39.6	39.6	39.6	39.7	39.8	40.1	39.6	39.8	39.8	39.7	39.7	39.8	39.7	39.8	39.6	39.5	39.5
BCG11-05	164	39.8	39.6	39.3	39.3	39.6	39.4	39.3	39.4	39.3	39.7	39.2	39.6	39.6	39.5	39.4	39.4	39.6	39.6	39.4	39.6	39.4	39.4	39.4	39.4	39.6	39.5	39.4	39.5	39.5	40.1	39.8	39.8	39.8	39.8	39.9	39.9	40.1	39.8	39.8	39.9	39.8	39.7	39.9	39.7	39.9	39.5	39.7	39.7
BCG11-06	165	39.8	39.7	39.4	39.4	39.6	39.5	39.4	39.5	39.4	39.8	39.3	39.7	39.6	39.6	39.5	39.5	39.6	39.6	39.5	39.6	39.5	39.5	39.5	39.5	39.7	39.6	39.5	39.6	39.6	40.1	39.7	39.6	39.7	39.7	39.7	39.9	40	39.7	39.9	39.8	39.7	39.6	39.9	39.7	39.8	39.5	39.5	39.6
BCG12-01	166	61	60.1	59.8	59.8	60.1	59.8	59.7	59.9	59.8	60.9	58.9	60.8	60.1	59.9	59.8	59.8	60.1	60.1	60.2	60.1	59.8	59.8	60.2	60.2	60.8	59.9	59.8	60	60	59.7	59.9	61.2	61.8	60.1	61.5	62.3	60.6	62.1	61	61	60.5	61.2	62	60.8	61.7	60.3	60.9	60.5
BCG12-02	167	60.6	60.1	59.8	59.8	60	59.8	59.6	59.8	59.8	60.5	59.2	60.4	60	59.9	59.8	59.9	60	60	60.1	60	59.9	59.8	60.1	60.1	60.4	59.9	59.8	60	59.9	59.4	59.5	60.9	61	59.7	61.4	62	60	61.8	60.7	60.6	60	60.8	61.4	60.9	61.6	60.5	60.8	60.5
BCG12-03	168	60.6	59.8	59.6	59.5	59.7	59.5	59.4	59.6	59.5	60.5	58.9	60.4	59.7	59.6	59.6	59.6	59.8	59.7	60.2	59.7	59.6	59.6	60.2	60.2	60.4	59.6	59.6	59.7	59.7	59.4	59.5	61.1	61.4	59.9	61.2	62	60.2	62	60.7	60.9	60.3	60.7	61.6	60.6	61.4	60.1	60.7	60.2
BCG12-04	169	60.4	60.2	60	60	60.1	60	59.9	60	60	60.2	59.2	60.2	60.1	60	59.9	59.9	60.2	60.1	59.8	60.1	60	60	59.8	59.8	60.2	60.1	59.9	60.1	60.1	59.6	59.7	60.9	60.8	59.5	61.3	61.8	60	61.4	60.5	60.3	59.9	60.7	60.8	60.6	61.4	60.2	60.5	60.6
BCG12-05	170	60.6	59.3	59.6	59	59.2	59	58.9	59	59	60	58.3	60.5	59.2	59.1	59	59.1	59.2	59.2	60.1	59.2	59.1	59.2	60.2	60.1	60.5	59.1	59	59.2	59.2	59.5	58.7	61.2	61.4	59.8	60.6	61.9	60.3	61.6	60.9	60.8	60.3	60.8	61.6	60.5	61	60	60.1	60.3
BCG12-06	171	60.6	59.2	59.6	59	59.2	59	58.8	59	58.9	60	58.4	60.4	59.2	59.1	59	59.1	59.2	59.2	60.2	59.2	59.1	59.1	60.2	60.1	60.4	59	59	59.2	59.1	59.4	58.7	61.2	61.4	59.8	60.5	61.9	60.2	61.5	60.8	60.8	60.2	60.8	61.6	60.5	60.9	60	60.1	60.2
BCG12-07	172	60.6	59.2	59.6	59	59.2	59	58.8	59	58.9	60	58.4	60.4	59.2	59.1	59	59.1	59.2	59.2	60.1	59.2	59.1	59.1	60.2	60.1	60.4	59	59	59.1	59.1	59.5	58.7	61.2	61.4	59.8	60.6	61.9	60.2	61.6	60.8	60.8	60.3	60.8	61.5	60.5	61	60	60.1	60.2
BCG12-08	173	61.9	61.7	61.5	61.5	61.7	61.5	61.4	61.5	61.5	61.8	60.9	61.7	61.7	61.6	61.7	61.6	61.7	61.7	61.5	61.6	61.7	61.6	61.5	61.5	61.7	61.5	61.7	61.6	61.6	60.8	60.8	61.9	61.9	61	62.8	63.1	61.1	63.4	61.6	61.8	61.4	62	62.2	61.8	62.3	62	62	62.3
BCG12-09	174	61.9	61.8	61.6	61.5	61.7	61.5	61.4	61.5	61.5	61.9	60.9	61.7	61.7	61.6	61.7	61.6	61.7	61.7	61.5	61.7	61.7	61.6	61.6	61.5	61.7	61.5	61.7	61.7	61.7	60.9	60.9	61.9	61.9	61.1	62.8	63.2	61.2	63.5	61.7	61.8	61.4	62.1	62.3	61.9	62.4	62	62	62.3
BCG12-10	175	61.9	61.7	61.6	61.5	61.7	61.5	61.4	61.5	61.5	61.9	60.9	61.7	61.7	61.6	61.7	61.6	61.7	61.7	61.5	61.7	61.7	61.6	61.6	61.5	61.7	61.5	61.7	61.6	61.6	60.8	60.9	61.9	61.9	61.1	62.8	63.2	61.2	63.5	61.6	61.8	61.5	62	62.2	61.8	62.3	62	62	62.3
BCG12-11	176	62.3	62	61.9	61.8	62	61.8	61.7	61.8	61.8	62.2	61.2	62.1	62	61.9	61.9	61.8	62	62	61.8	62	62	61.9	61.9	61.9	62.1	61.9	61.9	62	62	61.1	61.2	62.3	62.1	61.1	63	63.4	61.3	63.5	62.2	61.9	61.6	62.4	62.4	61.9	62.6	62	62	62.6
BCG12-12	177	60.7	59.9	59.7	59.7	59.9	59.7	59.5	59.7	59.6	60.7	59	60.5	59.9	59.7	59.7	59.8	59.9	59.9	60.3	59.8	59.8	59.7	60.3	60.3	60.5	59.7	59.7	59.8	59.8	59.6	59.4	61.1	61.4	59.9	61.2	62	60.3	62	60.8	60.9	60.4	60.9	61.7	60.7	61.4	60.2	60.7	60.4
BCG12-13	178	62.5	61.5	61.3	61.2	61.5	61.3	61.2	61.3	61.2	62.4	60.5	62.2	61.5	61.3	61.4	61.2	61.5	61.5	61.8	61.5	61.4	61.3	61.9	61.8	62.2	61.3	61.3	61.4	61.4	60.4	60.6	62.3	62.4	61.2	62.5	63.9	61.6	63.3	62.1	61.6	61.3	62.6	63.1	61.9	62.8	61.4	62.1	61.9
BCG12-14	179	61	60.2	59.9	59.9	60.1	59.9	59.8	59.9	59.9	60.9	59	60.8	60.1	60	59.8	59.8	60.1	60.1	60.2	60.1	59.8	59.8	60.3	60.2	60.8	60	59.8	60.1	60	59.8	59.8	61.4	61.8	60	61.5	62.3	60.5	62.1	61	61.1	60.4	61.1	61.9	60.8	61.7	60.2	60.9	60.5
BCG12-15	180	61.2	60.5	60.2	60.2	60.4	60.2	60.1	60.2	60.2	61	59.3	61	60.4	60.3	60.2	60.2	60.4	60.4	60.4	60.4	60.2	60.1	60.4	60.4	61	60.3	60.2	60.4	60.3	60	60	61.2	61.2	60.1	61.9	62.3	60.5	62.2	61	61	60.4	61.4	61.4	61.5	61.9	60.8	61.1	61.1
BCG12-16	181	62.1	61.7	61.6	61.5	61.7	61.5	61.4	61.5	61.4	62.1	60.8	61.9	61.7	61.6	61.6	61.5	61.7	61.7	61.6	61.7	61.6	61.5	61.6	61.6	61.9	61.5	61.6	61.6	61.6	61	60.8	62.7	62.1	60.6	62.7	62.8	61.2	63.2	61.6	61.5	61.4	62.3	62.1	61.7	62.5	61.8	61.7	62.3
BCG13-01	182	51	50.6	50.4	50.3	50.5	50.4	50.2	50.3	50.4	50.6	49.9	50.6	50.5	50.5	50.4	50.4	50.5	50.5	50.3	50.6	50.5	50.4	50.3	50.3	50.6	50.5	50.4	50.5	50.5	51.2	50.8	50.6	50.7	50.9	50.9	50.5	51.2	50.8	50.6	50.6	50.8	50.5	50.4	50.7	50.9	50.4	50.6	50.4
BCG13-02	183	51.3	50.8	50.6	50.5	50.8	50.6	50.5	50.6	50.6	50.9	50	50.8	50.8	50.7	50.5	50.6	50.8	50.7	50.4	50.8	50.6	50.6	50.4	50.4	50.8	50.7	50.6	50.8	50.7	51.6	51	50.8	51	51	51	50.7	51.4	51	50.9	51	51	50.7	50.8	50.8	51.3	50.7	50.9	50.6
BCG14-01	184	61.2	60.8	60.5	60.4	60.7	60.5	60.4	60.5	60.4	60.9	59.9	60.8	60.7	60.6	60.6	60.6	60.8	60.7	60.6	60.8	60.7	60.6	60.6	60.6	60.8	60.6	60.6	60.7	60.7	59.7	59.6	60.5	60.8	59.6	61.4	61.3	60	60.9	59.9	59.9	60	60.7	59.8	60.4	60	60.6	60.5	61.2
BCG14-02	185	59	59.7	59.5	59.5	59.7	59.6	59.4	59.5	59.5	58.6	58.8	58.5	59.7	59.6	59.4	59.4	59.7	59.7	58	59.7	59.5	59.4	58.1	58	58.5	59.7	59.5	59.7	59.6	57.8	57.6	58	57.9	57.7	60.3	58.7	58.5	59	58.1	58.1	58	58.5	57.5	58.3	58.2	57.8	58.1	58.4
BCG14-03	186	60.7	60.4	60	60	60.3	60.1	59.9	60.1	60	60.5	59.5	60.4	60.3	60.2	60.2	60.2	60.3	60.3	60.2	60.3	60.2	60.2	60.2	60.2	60.4	60.2	60.2	60.3	60.3	59.1	59.1	60	60.3	59.4	61.3	61.1	59.7	61	59.9	59.5	59.7	60.4	59.5	60.2	60.1	60.3	60.1	61
BCG15-01	187	27.4	27.3	27	27	27.3	27.1	27	27.1	27	27.3	26.9	27.3	27.3	27.2	27	27	27.3	27.3	26.9	27.3	27.1	27.1	26.9	26.9	27.2	27.2	27	27.2	27.2	27.4	27	27	27.3	27	27.3	27.3	27.4	27	27.2	27	27.1	27	27.2	27.1	27.3	27	27	27.1
BCG15-02	188	27.6	27.6	27.3	27.2	27.6	27.4	27.2	27.3	27.3	27.5	26.9	27.5	27.6	27.5	27.2	27.2	27.6	27.5	27	27.5	27.3	27.3	27	27	27.5	27.4	27.2	27.5	27.5	27.7	27.3	27.3	27.6	27.2	27.6	27.7	27.6	27.2	27.5	27.3	27.4	27.3	27.4	27.3	27.6	27.2	27.2	27.3
BCG15-03	189	27.4	27.3	27	27	27.3	27.1	27	27.1	27	27.3	26.9	27.3	27.3	27.2	27	27	27.3	27.3	26.9	27.3	27.1	27.1	26.9	26.9	27.2	27.2	27	27.2	27.2	27.5	27.1	27.1	27.3	27.1	27.3	27.4	27.4	27	27.2	27	27.1	27	27.2	27.1	27.3	27.1	27	27.1
BCG16-01	190	37.4	37.2	37.1	37	37.2	37	36.9	37	36.9	37.3	36.8	37.4	37.2	37.1	37	37	37.2	37.2	37.1	37.2	37.1	37.1	37.1	37.2	37.3	37.1	37.1	37.1	37.1	37.6	37.1	37.5	37.5	37.3	37.5	37.5	37.6	37.4	37.6	37.5	37.6	37.3	37.4	37.5	37.6	37.1	37.2	37.1
BCG16-02	191	37.7	37.5	37.3	37.3	37.6	37.4	37.2	37.3	37.3	37.6	37.2	37.6	37.6	37.5	37.3	37.3	37.5	37.5	37.4	37.5	37.4	37.4	37.4	37.4	37.6	37.4	37.4	37.5	37.5	37.7	37.4	37.5	37.5	37.4	37.7	37.6	37.7	37.6	37.6	37.4	37.5	37.4	37.4	37.5	37.6	37.4	37.4	37.4
BCG16-03	192	37.6	37.5	37.3	37.3	37.5	37.4	37.3	37.3	37.3	37.6	37.2	37.5	37.5	37.5	37.3	37.4	37.5	37.5	37.3	37.5	37.4	37.4	37.3	37.3	37.5	37.4	37.4	37.4	37.5	37.7	37.4	37.5	37.5	37.4	37.5	37.6	37.8	37.4	37.4	37.5	37.5	37.5	37.5	37.3	37.7	37.4	37.4	37.3
BCG16-04	193	37.7	37.6	37.4	37.4	37.6	37.5	37.4	37.4	37.4	37.7	37.2	37.6	37.6	37.5	37.4	37.4	37.6	37.6	37.3	37.6	37.4	37.4	37.3	37.3	37.6	37.5	37.4	37.6	37.5	37.8	37.6	37.6	37.7	37.5	37.7	37.7	37.9	37.5	37.6	37.6	37.6	37.6	37.6	37.4	37.8	37.4	37.4	37.4
BCG16-05	194	37.5	37.4	37.1	37.1	37.4	37.2	37.1	37.2	37.1	37.4	37	37.4	37.4	37.3	37.1	37.1	37.3	37.3	37.1	37.3	37.2	37.2	37.1	37.1	37.4	37.3	37.2	37.3	37.3	37.6	37.3	37.3	37.5	37.3	37.6	37.4	37.6	37.4	37.5	37.3	37.4	37.3	37.3	37.3	37.8	37.2	37.2	37.2
BCG17-01	195	44.3	44.2	43.8	43.8	44.2	43.9	43.8	43.9	43.8	44.2	43.3	44.2	44.2	44	43.8	43.8	44.2	44.1	43.6	44.1	43.9	43.8	43.6	43.6	44.2	44.1	43.9	44.1	44.1	44.3	44.1	44.1	44.3	44.1	44.2	44.1	44.5	44.2	44.3	43.8	44.2	44.2	43.9	44.2	44.3	44.2	44.3	44.1
BCG17-02	196	44.1	43.7	43.7	43.5	43.7	43.5	43.4	43.5	43.5	43.7	43.1	43.9	43.7	43.6	43.5	43.6	43.7	43.7	43.7	43.7	43.6	43.6	43.7	43.6	43.9	43.6	43.5	43.7	43.7	44	43.5	43.8	44	44	43.8	43.8	44.3	43.6	43.9	43.6	44.1	43.9	43.8	44	43.7	43.7	43.8	43.9
BCG17-03	197	44.3	43.9	43.8	43.6	43.9	43.7	43.6	43.7	43.6	44.1	43.3	44.2	43.9	43.8	43.7	43.7	43.9	43.9	43.8	43.9	43.7	43.7	43.9	43.8	44.2	43.8	43.7	43.9	43.9	44	43.8	44.1	43.9	44.1	44	44.1	44.4	44	44.3	44	44.2	44.1	43.7	44.3	44.1	43.6	44	43.9
BCG17-04	198	44.1	43.9	43.6	43.6	43.9	43.6	43.5	43.7	43.6	44	43.2	43.9	43.9	43.7	43.6	43.7	43.9	43.8	43.6	43.8	43.7	43.7	43.6	43.6	43.9	43.8	43.6	43.8	43.8	44.1	44	43.9	44.1	44.1	43.8	44	44.3	44	44	43.8	44	43.9	43.9	43.9	44.1	43.9	44	43.8
BCG17-05	199	44.3	43.9	43.8	43.6	43.9	43.7	43.6	43.7	43.6	44	43.3	44.2	43.9	43.8	43.7	43.7	43.9	43.9	43.8	43.9	43.7	43.7	43.8	43.8	44.2	43.8	43.7	43.8	43.8	44	43.8	44.1	43.9	44.1	43.9	44.1	44.4	44	44.3	44	44.2	44	43.7	44.3	44.1	43.6	44	44
BCG17-06	200	44	43.8	43.5	43.5	43.8	43.6	43.5	43.6	43.6	43.9	43.2	43.9	43.8	43.7	43.6	43.7	43.8	43.8	43.6	43.8	43.7	43.6	43.6	43.6	43.9	43.7	43.7	43.7	43.8	43.8	43.8	43.7	43.8	44	43.9	43.8	44.2	44	44.1	43.8	44.1	43.8	43.5	44.1	44.1	43.3	44	43.8
BCG17-07	201	43.9	43.8	43.5	43.5	43.8	43.5	43.4	43.6	43.5	43.8	43.2	43.8	43.8	43.7	43.6	43.6	43.8	43.8	43.6	43.7	43.6	43.6	43.6	43.6	43.8	43.7	43.6	43.7	43.7	43.8	43.8	43.7	43.7	43.9	43.8	43.8	44.2	44	44	43.8	44.1	43.8	43.5	44.1	44	43.2	44	43.7
BCG17-08	202	44.5	44.3	44	44	44.3	44.1	44	44.1	44	44.4	43.6	44.3	44.3	44.2	44.1	44	44.3	44.3	43.9	44.3	44.1	44.1	43.9	43.9	44.3	44.2	44.1	44.2	44.2	44.2	44.3	44.3	44.3	44.2	44.2	44.2	44.5	44.3	44.5	44	44.2	44.4	43.9	44.4	44.5	43.9	44.4	44.1
BCG17-09	203	44.4	43.9	43.5	43.5	43.8	43.6	43.5	43.6	43.5	44.1	43	44.2	43.8	43.7	43.6	43.5	43.8	43.8	43.7	43.8	43.6	43.5	43.7	43.7	44.2	43.8	43.6	43.7	43.7	44.2	44.2	44.1	44.3	44.3	43.9	44.2	44.6	44.3	44.2	43.9	44.3	44.2	44.1	44.4	44.4	43.7	44.3	43.9
BCG17-10	204	44.3	44.1	43.8	43.8	44.1	43.9	43.8	43.9	43.8	44.2	43.2	44.1	44.1	44	43.8	43.8	44.1	44.1	43.6	44.1	43.8	43.8	43.6	43.6	44.1	44	43.8	44	44	44.2	44.2	44	44.2	44.1	44.2	44.1	44.4	44.2	44.2	43.8	44.2	44.1	43.9	44.1	44.4	43.8	46.4	43.9
BCG17-11	205	44	43.7	43.4	43.4	43.7	43.5	43.3	43.4	43.4	43.8	43.1	43.9	43.7	43.6	43.5	43.5	43.7	43.6	43.6	43.7	43.6	43.5	43.7	43.6	43.8	43.6	43.6	43.6	43.6	43.7	43.5	43.8	43.6	43.8	43.8	43.5	44	43.8	44.1	43.7	43.9	43.9	43.3	44	44	43.7	43.9	43.5
BCG17-12	206	44	43.8	43.5	43.5	43.8	43.6	43.5	43.6	43.5	43.9	43.3	43.8	43.8	43.7	43.6	43.7	43.8	43.8	43.6	43.8	43.7	43.7	43.6	43.6	43.8	43.7	43.6	43.7	43.7	43.8	43.9	43.8	43.9	43.8	43.9	43.8	44	44	43.9	43.6	44	43.8	43.7	43.9	44	43.9	46.3	43.7
BCG17-13	207	42.9	43	42.6	42.6	43.1	42.6	42.6	42.6	42.6	42.8	42.6	43.1	43.1	42.6	42.6	42.5	43.1	42.8	42.5	43.1	42.6	42.6	42.5	42.5	43.1	42.8	42.6	42.7	42.7	43.2	43	42.6	43.1	42.7	43.2	43	43.3	42.9	42.8	42.5	42.8	42.8	42.5	42.8	43.2	42.8	45.2	42.6
BCG17-14	208	44	43.7	43.4	43.4	43.7	43.5	43.3	43.5	43.4	43.8	43.2	43.9	43.7	43.6	43.5	43.5	43.7	43.6	43.7	43.6	43.5	43.5	43.7	43.6	43.9	43.6	43.6	43.6	43.6	43.9	44.1	44	44.2	44.1	43.9	44	44.3	44.1	44	43.8	44.1	43.9	44	44.2	44.1	43.7	44.2	43.9
BCG18-01	209	52.1	51.6	51.4	51.3	51.6	51.4	51.3	51.4	51.3	51.9	50.8	51.8	51.6	51.5	51.4	51.4	51.6	51.6	51.5	51.6	51.4	51.4	51.5	51.5	51.8	51.5	51.4	51.5	51.5	51.8	51.3	51.6	51.4	51.6	51.7	51.6	52.1	51.9	51.7	51.9	51.7	51.7	51.2	51.6	52	51.3	51.4	51.3
BCG18-02	210	52.1	51.6	51.4	51.4	51.6	51.5	51.4	51.5	51.4	51.9	50.9	51.8	51.6	51.5	51.5	51.5	51.6	51.6	51.5	51.6	51.5	51.5	51.5	51.5	51.8	51.5	51.4	51.6	51.6	51.8	51.5	51.7	51.5	51.7	51.8	51.7	52.2	51.9	51.7	51.9	51.7	51.8	51.2	51.7	51.9	51.5	51.6	51.5
BCG18-03	211	52.2	51.7	51.5	51.4	51.6	51.5	51.4	51.5	51.4	52	51	51.9	51.6	51.6	51.5	51.5	51.6	51.6	51.6	51.6	51.5	51.5	51.6	51.6	51.9	51.6	51.5	51.6	51.6	51.7	51.5	51.7	51.6	51.7	51.8	51.7	52.2	52	51.7	51.9	51.8	51.8	51.2	51.7	51.9	51.6	51.6	51.7
BCG19-01	212	41.3	41.2	41	41	41.2	41	40.9	41	41	41.3	40.8	41.2	41.2	41.2	41	41.1	41.2	41.2	41	41.2	41.1	41.1	41	41	41.2	41.1	41	41.2	41.2	41.4	40.9	41.2	41.2	41.2	41.3	41.4	41.4	41.2	41.3	41.1	41.3	41.1	41.2	41	41.4	40.9	41.1	41.1
BCG19-02	213	41.5	41.3	41.1	41.1	41.3	41.1	41	41.1	41.1	41.4	40.8	41.4	41.3	41.3	41.1	41.2	41.3	41.3	41.1	41.3	41.2	41.2	41.1	41.1	41.4	41.2	41.1	41.3	41.3	41.5	41.3	41.4	41.2	41.3	41.3	41.5	41.6	41.3	41.3	41.3	41.3	41.2	41.3	41.2	41.5	41	41.3	41.2
BCG20-01	214	60	59.7	59.4	59.4	59.7	59.4	59.2	59.4	59.4	59.9	58.5	59.8	59.7	59.5	59.4	59.3	59.7	59.6	59.2	59.7	59.4	59.3	59.2	59.2	59.8	59.5	59.4	59.6	59.5	60.6	60.7	59.7	60.3	60.3	60.5	60.3	60.8	60.3	60.1	59.9	60.1	60.2	60.4	59.7	60.1	59.6	60.1	60.3
BCG21-01	215	37	36.9	36.6	36.6	36.9	36.7	36.6	36.6	36.6	36.9	36.4	36.9	36.9	36.8	36.6	36.6	36.9	36.8	36.6	36.9	36.7	36.7	36.6	36.6	36.9	36.8	36.7	36.8	36.8	37	36.7	36.7	36.8	36.8	37.1	37	37.1	36.8	37	36.8	36.8	36.8	36.8	36.7	37	36.6	36.7	36.8
BCG22-01	216	51.4	51	50.8	50.7	50.9	50.8	50.6	50.7	50.7	51.1	50.1	51.1	50.9	50.8	50.7	50.7	50.9	50.9	50.8	50.9	50.8	50.8	50.8	50.8	51.1	50.8	50.7	50.9	50.9	51.5	51	51	51	51.3	50.9	51.1	51.6	50.9	51.5	51.1	51.1	50.8	51.1	51.4	51	50.4	50.8	50.9
BCG23-01	217	27.1	27	26.7	26.7	27	26.8	26.7	26.7	26.7	27	26.7	27	27	26.9	26.8	26.8	27	27	26.7	27	26.8	26.8	26.8	26.7	27	26.9	26.8	26.9	27	27.1	26.8	26.8	27.1	27	27.1	27.1	27	26.8	27	26.8	26.8	26.8	26.8	26.8	27	26.9	27.1	27.1
BCG24-01	218	38.7	38.6	38.3	38.3	38.6	38.4	38.3	38.4	38.3	38.6	38.2	38.5	38.6	38.5	38.3	38.4	38.6	38.6	38.2	38.6	38.4	38.4	38.2	38.2	38.5	38.5	38.3	38.5	38.5	38.8	38.5	38.5	38.5	38.5	38.6	38.7	38.9	38.4	38.6	38.4	38.7	38.4	38.5	38.4	38.6	38.3	38.4	38.3
BCG25-01	219	23.8	23.8	23.6	23.6	23.8	23.7	23.6	23.7	23.6	23.8	23.6	23.8	23.8	23.8	23.7	23.8	23.8	23.8	23.8	23.7	23.8	23.8	23.8	23.7	23.8	23.7	23.8	23.8	23.8	23.8	23.6	23.8	23.9	23.9	23.7	23.9	23.7	23.7	23.5	23.7	23.6	23.7	23.9	23.8	23.8	23.8	23.8	23.9
BCG26-01	220	44.6	44.3	44	44	44.2	44.1	43.9	44.1	44	44.5	43.7	44.4	44.2	44.2	44.1	44.1	44.2	44.2	44.2	44.2	44.2	44.1	44.2	44.2	44.4	44.2	44.1	44.2	44.2	44.7	44.6	45.2	45.7	44.7	44.5	44.6	45	44.6	44.7	44.6	44.7	44.6	46.6	44.4	44.8	44.4	44.6	44.5
BCG27-01	221	27.5	27.5	27.2	27.1	27.5	27.3	27.2	27.2	27.2	27.5	27.2	27.4	27.5	27.4	27.3	27.3	27.5	27.5	27.2	27.5	27.3	27.3	27.2	27.2	27.4	27.4	27.3	27.4	27.4	27.6	27.3	27.3	27.5	27.4	27.4	27.5	27.6	27.1	27.3	27.3	27.3	27.2	27.3	27.3	27.4	27.3	27.2	27.3
BCG28-01	222	51.3	51.1	50.9	50.9	51.1	50.9	50.8	50.9	50.9	51.2	50.4	51.1	51.1	51	51	51	51.1	51.1	50.9	51.1	51	50.9	50.9	50.9	51.1	51	51	51	51.1	51.7	51.3	51.2	51.5	51.3	51.4	51.3	51.6	51.4	51.4	51.3	51.7	51	51.4	51.2	51.7	50.9	51.1	51.4
BCG29-01	223	37.8	37.7	37.5	37.4	37.7	37.5	37.4	37.5	37.4	37.7	37.2	37.7	37.7	37.6	37.4	37.5	37.7	37.6	37.4	37.6	37.5	37.5	37.4	37.4	37.7	37.6	37.5	37.6	37.6	37.8	37.5	37.6	37.7	37.6	37.6	37.8	37.9	37.7	37.8	37.7	37.6	37.6	37.7	37.6	37.7	37.6	37.6	37.6
BCG30-01	224	50.7	50	49.8	49.8	50	49.8	49.7	49.8	49.8	50.5	49.4	50.4	50	49.9	49.9	49.8	50	50	50.2	50	49.9	49.9	50.2	50.2	50.4	49.9	49.9	50	50	50.9	51	50.7	51	51.1	50.2	50.7	51.3	50.5	50.4	50.5	50.8	50.4	51.4	50.3	50.4	50.2	50.4	50.4
[truncated: 176 more columns]

## Sheet: Data S3
Table caption:
Table S3. Distribution of 224 strains into 30 clusters (putative species). Numbers in the second row of the header refer to the following stranins: 1. B. anthracis; 2. B. mycoides; 3. B. weihenstephanensis; 4. B. cereus; 5. B. thuringiensis; 6. B. pseudomycoides; 7. “B. gaemokensis”; 8. “B. manliponensis”; 9. B. cytotoxicus; 10. B. toyonensis; 11. “B. bingmayongensis”; 12. Bacillus sp.
Redefined species	Strain number	Previous species name in the NCBI database (Strains number/Strains number with correct name)
		1	2	3	4	5	6	7	8	9	10	11	12
		29/29	3/1	2/0	146/32	30/7	1/1	1/1	1/1	1/1	1/1	1/1	8/0
Bacillus anthracis	49	29	0	0	13	6	0	0	0	0	0	0	1
Bacillus mycoides	22	0	1	2	19	0	0	0	0	0	0	0	0
Bacillus cereus	43	0	0	0	32	7	0	0	0	0	0	0	4
Bacillus thuringiensis p.p.	15	0	0	0	8	7	0	0	0	0	0	0	0
Bacillus pseudomycoides	5	0	2	0	0	0	1	0	0	0	0	0	2
"Bacillus gaemokensis"	1	0	0	0	0	0	0	1	0	0	0	0	0
"Bacillus manliponensis"	1	0	0	0	0	0	0	0	1	0	0	0	0
Bacillus cytotoxicus	1	0	0	0	0	0	0	0	0	1	0	0	0
Bacillus toyonensis	19	0	0	0	17	1	0	0	0	0	1	0	0
Putative novel species	3	0	0	0	3	0	0	0	0	0	0	0	0
Putative novel species	6	0	0	0	6	0	0	0	0	0	0	0	0
Putative novel species	16	0	0	0	16	0	0	0	0	0	0	0	0
Putative novel species	2	0	0	0	2	0	0	0	0	0	0	0	0
Putative novel species	3	0	0	0	2	1	0	0	0	0	0	0	0
Putative novel species	3	0	0	0	3	0	0	0	0	0	0	0	0
Putative novel species	5	0	0	0	5	0	0	0	0	0	0	0	0
Bacillus thuringiensis p.p.	14	0	0	0	7	7	0	0	0	0	0	0	0
Putative novel species	3	0	0	0	3	0	0	0	0	0	0	0	0
Putative novel species	2	0	0	0	2	0	0	0	0	0	0	0	0
Putative novel species	1	0	0	0	0	1	0	0	0	0	0	0	0
Putative novel species	1	0	0	0	1	0	0	0	0	0	0	0	0
Putative novel species	1	0	0	0	1	0	0	0	0	0	0	0	0
"Bacillus bingmayongensis"	1	0	0	0	0	0	0	0	0	0	0	1	0
Putative novel species	1	0	0	0	1	0	0	0	0	0	0	0	0
Putative novel species	1	0	0	0	0	0	0	0	0	0	0	0	1
Putative novel species	1	0	0	0	1	0	0	0	0	0	0	0	0
Putative novel species	1	0	0	0	1	0	0	0	0	0	0	0	0
Putative novel species	1	0	0	0	1	0	0	0	0	0	0	0	0
Putative novel species	1	0	0	0	1	0	0	0	0	0	0	0	0
Putative novel species	1	0	0	0	1	0	0	0	0	0	0	0	0

## Sheet: Data S4
Table caption:
Table S4. The 20 housekeeping genes for the novel MLSA analysis
Gene	Produce name	Size (bp)
gyrB	DNA gyrase, beta subunit	1917
metG	methionyl-tRNA synthase	1995
guaA	GMP synthetase	1542
trxB	thioredoxin reductase	951
fumC	fumarate hydratase	1389
deoD	purine nucleoside phosphorylase	702
nth	endonuclease III	660
ilvD	dihydroxy-acid dehydratase	1677
mutL	DNA mismatch repair factor	1884
leuS	leucyl-tRNA synthase	2415
pycA	pyruvate carboxylase	3447
lon	ATP-dependent protease La	2325
mutSB	DNA mismatch repair enzyme	2358
polA	5'-3' exonuclease domain of DNA polymerase I	2643
acsA	acetyl-CoA synthetase	1719
ccpA	transcriptional regulator (Lacl family)	1005
pgi	glucose-6-phosphate isomerase	1353
secA	preprotein translocase subunit (ATPase)	2526
argS	arginyl-tRNA synthase	1671
purA	adenylosuccinate synthetase	1293

## Sheet: Data S5
Table caption:
Table S5. The characteristic genes as reference sequences for the local blastn
Plasmid	Gene	Produce name	Size (bp)
pXO1	cyaA	calmodulin-sensitive adenylate cyclase	2402
	lef	lethal factor	2429
	pagA	protective antigen	2294
	repX	plasmid replication protein	1307
pXO2	capA	capsule biosynthesis protein CapA	1235
	capB	capsule biosynthesis protein CapB	1394
	capC	capsule biosynthesis protein CapC	449
	capD	capsule anchoring protein CapD	1586
	capE	capsule biosynthesis protein CapE	143
	repS	plasmid replication protein	1538
